# Supplementary material for: Candidate proteins interacting with cytoskeleton in cells from the basal airway epithelium in vitro
Source: Front Mol Biosci. 2024 Jul 30;11:1423503. doi: 10.3389/fmolb.2024.1423503 (PMC11319710; doi:10.3389/fmolb.2024.1423503)
Supplement: Supplementary file 1 [file DataSheet1.ZIP]

Archive with 17 entries (16 files):
- Supplementary_materials/
- Supplementary_materials/File2.docx
- __MACOSX/Supplementary_materials/._File2.docx
- Supplementary_materials/.DS_Store
- __MACOSX/Supplementary_materials/._.DS_Store
- Supplementary_materials/File5_datasheet.xlsx
- __MACOSX/Supplementary_materials/._File5_datasheet.xlsx
- Supplementary_materials/File3.docx
- __MACOSX/Supplementary_materials/._File3.docx
- Supplementary_materials/File4.docx
- __MACOSX/Supplementary_materials/._File4.docx
- Supplementary_materials/File6.docx
- __MACOSX/Supplementary_materials/._File6.docx
- Supplementary_materials/File7.docx
- __MACOSX/Supplementary_materials/._File7.docx
- Supplementary_materials/File1.docx
- __MACOSX/Supplementary_materials/._File1.docx
