# Supplementary material for: Candidate proteins interacting with cytoskeleton in cells from the basal airway epithelium in vitro
Source: Front Mol Biosci. 2024 Jul 30;11:1423503. doi: 10.3389/fmolb.2024.1423503 (PMC11319710; doi:10.3389/fmolb.2024.1423503)
Supplement: Supplementary file 1 [file DataSheet1.ZIP › Supplementary_materials/File5_datasheet.xlsx]

## Sheet: Cleaned dataset
Krt17	Actb	Arpc1b	Actr2	Actr3	Afdn	Anxa1	Anxa2	Cap1	Actn1	Baiap2	Baiap2l	Coro1b	Capzb	Ezr	Fscn1	Flnc	Gsn	Lima1	Macf1	Myl6	Myl12b	Myh9	Pdlim5	Septin7	Spectrin a	Synpo	Tpm3	Myo1b	Myo1d	Wdr1	Dync1h	Dnm1	Septin2	Septin9	Tuba1a	Tuba4a	Ywhab	Ywhae	Ywhah	Ywhag	Ywhaz	Eno1	Anxa3	Anxa4	Anxa5	Anxa8	ap2a2	Banf1	Bzw2
0.0517	3696870763	7330000	0	746000	692000	522518261	602000000	2210000	6080000	9.33181e+06	4450000	29700000	11900000	43900000	17300000	6440000	7470000	57700000	8010000	125000000	7.18747e+07	2300000000	6970000	0	42600000	1.14494e+06	63700000	34500000	2630000	7820000	33800000	4370000	0	38687405	193000000	5180000	1.80187e+07	1500646	2.02277e+06	2.67972e+06	3.46615e+07	5.34685e+07	1.19097e+06	1.26401e+07	1.22887e+07	4.28922e+08	4770000	61600000	17435043
0.0629	1359408908	8590000	7450000	7650000	692000	4.90501e+08	308000000	13400000	16100000	6.55241e+06	0	4650000	7860000	39100000	10700000	9080000	31000000	10400000	2490000	86800000	2.53884e+07	818000000	10700000	2562226	15200000	143775	21100000	6130000	6710000	10600000	44900000	2450000	1980000	2787155	22800000	5810000	1.86143e+07	2.13396e+07	6.58818e+06	1.38809e+07	3.3974e+07	6.54399e+07	6.45126e+06	1.58386e+07	5.65881e+07	7.57375e+07	8140000	4870000	3.0326e+06
0.0631	2440624503	3040000	0	3720000		3.63722e+08	361000000	6230000	6180000	9.01204e+06	237000	0	3710000	17600000	8520000	24100000	30200000	13100000	3670000	79900000		1660000000	15900000	523387	17400000	1591117	19200000	6020000	4910000	9500000	48200000	1830000	0	11557977	787000	82600000	1.58425e+07	7.75027e+06	1.46683e+06	2.57328e+06	1.2585e+07	7.17383e+07	3.36337e+06	3.80407e+06	1.66719e+07	2.78508e+08	5460000	24900000	1.86687e+07
0.0447	8.42167e+08	14100000	5600000	12700000	12800000	2.35629e+08	112000000	5690000	2080000		230000	0	3170000	7600000	11500000	5040000	24800000	2550000		9740000	3.48726e+06	266000000	6210000	0				583000		6720000	26800000		621000	124522	81300000	4730000	7.83411e+06	4.18764e+07	6.2456e+07	1.70976e+07	1.51559e+07	3.41363e+07	570728	6.12876e+06	0	4.54476e+07	24500000	2510000	1.98789e+06
0.0793	1916753352	4380000	0	4470000	4100000	4.05275e+08	316000000	63100000	4960000	4.069e+06	1440000	1420000	2650000	14900000	8340000	5300000	39400000	5850000	610000	30500000	1.68786e+07	604000000	10500000	13561701	30700000	0	3050000	2150000	1560000	21600000	36500000	15600000	1650000	31495055	57400000	123000000	2.98853e+07	12478425	1.66198e+07	1.84521e+07	4.62389e+07	1.89132e+08	0	1.65907e+08	8.58921e+07	1.92321e+08		21400000	1.46414e+06
0.0458	4120003617	7480000	9400000	13900000	855000	3.64894e+08	1070000000	1270000	25600000	1.1713e+07	10800000	3320000	10600000	31000000	35800000	10900000	2880000	81600000	14800000	166000000	1.03239e+08	1310000000	6340000	18567459	70000000	8.37745e+06	101000000	12300000	7330000	9210000	11000000	952000	39600000	67035075	58800000	6050000	6.61661e+06	2.34338e+06	0	4.30232e+06	5.47876e+07	2.19424e+08	7.4837e+06	9569417	478504	2.19087e+08	1150000	44600000	1.43002e+07
[truncated: 146 more columns]

## Sheet: Pairwise statistics
Node1	Node 2	PCC	p-value	Rsquare
Krt17	Actb	-0.276715	0.595522	0.0765712
Krt17	Arpc1b	-0.669843	0.145512	0.448689
Krt17	Actr2	-0.535518	0.273511	0.286779
Krt17	Actr3	-0.545489	0.262923	0.297559
Krt17	Afdn	-0.241202	0.695897	0.0581783
Krt17	Anxa1	0.326697	0.527389	0.106731
Krt17	Anxa2	-0.361483	0.481393	0.13067
Krt17	Cap1	0.856814	0.0292854	0.734131
Krt17	Actn1	-0.267036	0.608967	0.0713083
Krt17	Baiap2	-0.941655	0.016769	0.886713
Krt17	Baiap2l	-0.464318	0.353575	0.215591
Krt17	Coro1b	-0.225858	0.666974	0.0510117
Krt17	Capzb	-0.485983	0.328415	0.236179
Krt17	Ezr	-0.151135	0.775024	0.0228416
Krt17	Fscn1	-0.60155	0.206514	0.361863
Krt17	Flnc	0.0942553	0.859036	0.00888407
Krt17	Gsn	0.785585	0.0640321	0.617143
Krt17	Lima1	-0.523389	0.286604	0.273937
Krt17	Macf1	-0.903787	0.0353032	0.816831
Krt17	Myl6	-0.37117	0.468812	0.137767
Krt17	Myl12b	-0.424214	0.476542	0.179957
Krt17	Myh9	-0.164084	0.756082	0.0269236
Krt17	Pdlim5	0.638064	0.17279	0.407125
Krt17	Septin7	0.150584	0.775831	0.0226755
Krt17	Spectrin a	-0.657414	0.227931	0.432193
Krt17	Synpo	-0.722157	0.168286	0.521511
Krt17	Tpm3	-0.922969	0.025366	0.851871
Krt17	Myo1b	-0.318763	0.53805	0.10161
Krt17	Myo1d	-0.575609	0.30988	0.331325
Krt17	Wdr1	0.88301	0.0197295	0.779706
Krt17	Dync1h	0.627015	0.182733	0.393147
Krt17	Dnm1	0.806408	0.0992277	0.650294
Krt17	Septin2	-0.424113	0.401973	0.179872
Krt17	Septin9	-0.181661	0.730507	0.0330006
Krt17	Tuba1a	-0.370812	0.469276	0.137501
Krt17	Tuba4a	0.853673	0.030551	0.728757
Krt17	Ywhab	0.928551	0.00747499	0.862208
Krt17	Ywhae	-0.176923	0.737384	0.0313018
Krt17	Ywhah	-0.278458	0.593108	0.077539
Krt17	Ywhag	0.370975	0.469065	0.137622
Krt17	Ywhaz	0.130749	0.804995	0.0170952
Krt17	Eno1	0.252422	0.629409	0.0637169
Krt17	Anxa3	-0.268485	0.60695	0.072084
Krt17	Anxa4	0.799465	0.0562893	0.639144
Krt17	Anxa5	0.923296	0.00859951	0.852476
Krt17	Anxa8	0.00127311	0.99809	1.6208e-06
Krt17	ap2a2	-0.337678	0.578371	0.114027
Krt17	Banf1	-0.228522	0.663184	0.0522224
Krt17	Bzw2	-0.306283	0.554942	0.093809
Krt17	Ctnnb1	-0.507675	0.382561	0.257734
Krt17	Cdc42	0.454563	0.365119	0.206627
Krt17	Arcn1	0.443491	0.378377	0.196684
Krt17	Copb2	0.861757	0.0604062	0.742625
Krt17	Sprr1a	-0.125064	0.841179	0.0156411
Krt17	Caprin1	-0.778587	0.120826	0.606198
Krt17	Nedd4	-0.546713	0.34033	0.298895
Krt17	Ehd1	0.403634	0.500395	0.16292
Krt17	Eif2s1	-0.447617	0.373417	0.200361
Krt17	Eif3b	-0.498024	0.314726	0.248027
Krt17	Eif3d	-0.274849	0.598108	0.0755419
Krt17	Eif3e	0.4531	0.36686	0.2053
Krt17	Eif3g	-0.242577	0.643271	0.0588436
Krt17	Eif5b	-0.0490657	0.92646	0.00240744
Krt17	Lgals3	0.00866871	0.986997	7.51466e-05
Krt17	Gnai2	0.89011	0.043001	0.792296
Krt17	Hspa5	0.800726	0.0556086	0.641162
Krt17	Hspb1	-0.353884	0.491333	0.125234
Krt17	Hsp90aa1	0.708986	0.114711	0.502661
Krt17	Hsp90ab1	0.208195	0.692219	0.0433453
Krt17	Itgb4	0.537907	0.27096	0.289344
Krt17	Kprp	-0.531571	0.356567	0.282568
Krt17	Nme2	0.760414	0.0792257	0.57823
Krt17	Tgm1	0.369845	0.470527	0.136785
Krt17	Niban2	0.938546	0.0055488	0.880869
Krt17	Gdi2	0.164659	0.755244	0.0271126
Krt17	Rac1	0.478433	0.337106	0.228898
Krt17	Septin11	-0.442224	0.379905	0.195562
Krt17	Tes	0.861059	0.0276156	0.741423
Krt17	Psmc1	-0.0779562	0.883303	0.00607718
Krt17	Psmc2	-0.410564	0.418757	0.168562
Krt17	Psmc5	-0.0654794	0.901921	0.00428755
Krt17	Rps10	-0.409792	0.493231	0.16793
Krt17	Rpsa	0.310728	0.548908	0.096552
Krt17	Rpl36	-0.14198	0.788461	0.0201584
Krt17	Pgd	0.635538	0.175042	0.403909
Krt17	Aacs	0.110031	0.83562	0.0121067
Krt17	Ahcy	0.96072	0.00228408	0.922983
Krt17	Akr1a1	0.791079	0.0609126	0.625806
Krt17	Dars1	-0.344284	0.503978	0.118532
Krt17	Acly	0.396841	0.435987	0.157482
Krt17	Comt	0.859247	0.028323	0.738305
Krt17	Csde1	-0.121055	0.819305	0.0146542
Krt17	Phdgh	-0.316632	0.603693	0.100256
Krt17	Hspa4	0.0214014	0.967903	0.000458019
Krt17	Hspa8	0.431718	0.392655	0.18638
Krt17	Fabp5	0.886119	0.018715	0.785206
Krt17	G6pdx	0.279204	0.592077	0.0779549
Krt17	Qars1	-0.587876	0.219771	0.345598
Krt17	Glrx	0.676274	0.210037	0.457347
Krt17	Impdh2	0.786906	0.0632753	0.619221
Krt17	Idh1	-0.373304	0.466054	0.139356
Krt17	Ldha	0.70313	0.119116	0.494392
Krt17	Mvp	0.239458	0.647679	0.0573399
Krt17	Fkbp4	0.696122	0.124482	0.484586
Krt17	Ppib	-0.279055	0.592283	0.0778715
Krt17	Prdx2	0.758225	0.137416	0.574905
Krt17	Pabpc1	-0.459667	0.359061	0.211294
Krt17	Psma5	-0.207257	0.693566	0.0429556
Krt17	Prps1	0.859295	0.0620027	0.738389
Krt17	Htra1	0.601651	0.206417	0.361984
Krt17	Ppp1cc	-0.24061	0.696628	0.057893
Krt17	Cct2	-0.190517	0.717682	0.0362967
Krt17	Cct4	0.792881	0.0599048	0.62866
Krt17	Txnl1	0.859002	0.0284192	0.737884
Krt17	Hdlbp	-0.307927	0.552708	0.094819
Krt17	Ybx3	-0.615519	0.269066	0.378864
Krt17	Zc3hav1	-0.737499	0.154933	0.543905
Krt17	Actg	-0.0257257	0.96142	0.000661813
Krt17	Actn4	0.361553	0.481302	0.13072
Krt17	Cnn3	0.706095	0.116877	0.49857
Krt17	Cotl1	-0.193164	0.755594	0.0373125
Krt17	Cltc	-0.100817	0.849287	0.0101641
Krt17	Cfl1	-0.0240664	0.963907	0.000579192
Krt17	Dstn	-0.0237793	0.964338	0.000565455
Krt17	Efhd2	0.241477	0.695557	0.058311
Krt17	Eef1a1	0.0703402	0.894664	0.00494774
Krt17	Eef1d	0.192006	0.71553	0.0368665
Krt17	Eef1g	0.609938	0.198549	0.372024
Krt17	Eef2	0.121615	0.818477	0.0147902
Krt17	Capg	0.127123	0.810342	0.0161604
Krt17	Msn	0.291157	0.575606	0.0847722
Krt17	Myh10	-0.0790529	0.881668	0.00624936
Krt17	Nckap1	0.423825	0.402327	0.179628
Krt17	Pls3	0.557794	0.250084	0.311134
Krt17	Plec	0.243062	0.642587	0.0590792
Krt17	Pfn1	-0.373009	0.466436	0.139136
Krt17	S100a10	-0.414139	0.414306	0.171511
Krt17	S100a6	0.168653	0.749418	0.028444
Krt17	Sptbn2	-0.155764	0.80248	0.0242624
Krt17	Rhoa	-0.0893475	0.866335	0.00798297
Krt17	Tagln2	0.442873	0.379122	0.196137
Krt17	Tpm4	0.332506	0.584577	0.11056
Krt17	Twf1	-0.223965	0.66967	0.0501601
Krt17	Ssrp1	-0.386993	0.448489	0.149764
Krt17	Kif5b	0.106788	0.840426	0.0114037
Krt17	Mapre1	0.570493	0.315217	0.325463
Krt17	Ndrg1	-0.26665	0.609505	0.0711021
Krt17	Npm1	-0.339315	0.510561	0.115135
Krt17	Tubb2a	-0.0344342	0.956166	0.00118571
Krt17	Tubb4b	0.755341	0.0824648	0.57054
Krt17	Tubb5	0.382891	0.45373	0.146606
Krt17	Aimp2	0.565148	0.24253	0.319392
Krt17	Arf3	-0.306388	0.554799	0.0938734
Krt17	Arf4	0.934316	0.00632996	0.872946
Krt17	Arf5	0.0194835	0.970779	0.000379605
Krt17	Ctnnbl1	-0.499061	0.392038	0.249062
Krt17	Canx1	0.794063	0.108653	0.630537
Krt17	Capn2	0.438256	0.460411	0.192068
Krt17	Calr	0.685884	0.132506	0.470437
Krt17	Xpo1	-0.382919	0.524644	0.146627
Krt17	Clic4	-0.468487	0.426105	0.21948
Krt17	Cit	-0.895726	0.0397819	0.802325
Krt17	Copb1	0.79241	0.109935	0.627914
Krt17	Cand1	-0.352534	0.560618	0.12428
Krt17	Dnaja2	-0.107804	0.863006	0.0116217
Krt17	Jup	-0.0647673	0.902985	0.0041948
Krt17	Tmpo	-0.729223	0.162096	0.531766
Krt17	Lmnb1	-0.504539	0.30741	0.254559
Krt17	Matr3	0.444594	0.377049	0.197664
Krt17	Nes	0.0262508	0.960633	0.000689102
Krt17	Lmna	-0.428565	0.396509	0.183668
Krt17	Pdcd6ip	-0.429351	0.470628	0.184342
Krt17	Rack1	-0.662018	0.152044	0.438267
Krt17	Atp1a1	0.575128	0.232427	0.330772
Krt17	Atp1b3	-0.129908	0.835062	0.0168762
Krt17	Vapb	-0.754033	0.0833091	0.568566
Krt17	Trip12	-0.918373	0.0276502	0.843408
Krt17	Gnai3	-0.425198	0.40064	0.180793
Krt17	Gnb1	-0.17162	0.745097	0.0294536
Krt17	Gnb2	0.613	0.195673	0.375769
Krt17	Gnl3	-0.705763	0.182901	0.498102
Krt17	Hsph1 (5 samples)	0.687164	0.199893	0.472195
Krt17	Memo1	-0.1477	0.812629	0.0218153
Krt17	Mapk1	0.0820259	0.895679	0.00672825
Krt17	Mapk3	0.3802	0.527844	0.144552
Krt17	Sec61a1	-0.0672088	0.899339	0.00451702
Krt17	Rab1A	-0.349222	0.564567	0.121956
Krt17	Rab6a	-0.194022	0.712619	0.0376445
Krt17	Rab10	-0.567133	0.318737	0.32164
Krt17	Slk	-0.245313	0.69082	0.0601783
Krt17	Tcp1	0.499899	0.312614	0.249899
Krt17	cct5	0.18584	0.76475	0.0345365
Krt17	cct3	0.938493	0.00555828	0.88077
Krt17	Mark2	0.145137	0.815857	0.0210648
Actb	Arpc1b	-0.414159	0.414281	0.171528
Actb	Actr2	-0.00787479	0.988188	6.20124e-05
Actb	Actr3	-0.139027	0.792803	0.0193285
Actb	Afdn	-0.662255	0.2233	0.438582
Actb	Anxa1	0.3854	0.450522	0.148533
Actb	Anxa2	0.916908	0.0100695	0.840721
Actb	Cap1	-0.309109	0.551104	0.0955483
Actb	Actn1	0.519392	0.29097	0.269768
Actb	Baiap2	0.830606	0.0815313	0.689907
Actb	Baiap2l	0.852843	0.0308895	0.727341
Actb	Coro1b	0.521549	0.288611	0.272013
Actb	Capzb	0.74947	0.0862859	0.561705
Actb	Ezr	0.553041	0.255014	0.305854
Actb	Fscn1	0.757647	0.080985	0.574029
Actb	Flnc	0.181352	0.730954	0.0328885
Actb	Gsn	-0.789856	0.0616008	0.623872
Actb	Lima1	0.932153	0.00674869	0.868909
Actb	Macf1	0.905949	0.0341313	0.820744
Actb	Myl6	0.886279	0.0186633	0.785491
Actb	Myl12b	0.96386	0.00820268	0.929025
Actb	Myh9	0.779238	0.0677242	0.607212
Actb	Pdlim5	-0.208173	0.692251	0.043336
Actb	Septin7	0.435718	0.387783	0.189851
Actb	Spectrin a	0.875108	0.0519793	0.765813
Actb	Synpo	0.75582	0.139417	0.571263
Actb	Tpm3	0.904627	0.0348467	0.81835
Actb	Myo1b	0.715154	0.11015	0.511446
Actb	Myo1d	0.117864	0.85028	0.0138918
Actb	Wdr1	-0.151427	0.774596	0.02293
Actb	Dync1h	-0.465603	0.352064	0.216786
Actb	Dnm1	-0.369197	0.540833	0.136306
Actb	Septin2	0.628481	0.1814	0.394988
Actb	Septin9	0.892662	0.0166639	0.796845
Actb	Tuba1a	0.402459	0.428905	0.161973
Actb	Tuba4a	-0.1532	0.771998	0.0234703
Actb	Ywhab	-0.186696	0.723209	0.0348555
Actb	Ywhae	-0.879405	0.0209377	0.773354
Actb	Ywhah	-0.699673	0.12175	0.489542
Actb	Ywhag	-0.803326	0.0542174	0.645332
Actb	Ywhaz	0.54845	0.259812	0.300797
Actb	Eno1	0.473543	0.34278	0.224243
Actb	Anxa3	0.342766	0.505986	0.117489
Actb	Anxa4	-0.174662	0.740671	0.0305068
Actb	Anxa5	-0.364247	0.477792	0.132676
Actb	Anxa8	0.779548	0.0675418	0.607695
Actb	ap2a2	-0.814054	0.0935221	0.662684
Actb	Banf1	0.93533	0.0061381	0.874842
Actb	Bzw2	0.780466	0.0670026	0.609127
Actb	Ctnnb1	0.937493	0.0185827	0.878894
Actb	Cdc42	0.117919	0.823942	0.0139048
Actb	Arcn1	0.295851	0.569171	0.0875277
Actb	Copb2	-0.0890827	0.886727	0.00793572
Actb	Sprr1a	-0.508671	0.381469	0.258746
Actb	Caprin1	0.879924	0.0490383	0.774267
Actb	Nedd4	0.576037	0.309434	0.331819
Actb	Ehd1	-0.498134	0.393061	0.248138
Actb	Eif2s1	0.732007	0.0981065	0.535835
Actb	Eif3b	0.803061	0.0543584	0.644907
Actb	Eif3d	0.821832	0.044788	0.675407
Actb	Eif3e	0.449806	0.370794	0.202326
Actb	Eif3g	0.469485	0.347513	0.220416
Actb	Eif5b	0.766118	0.0756546	0.586936
Actb	Lgals3	0.189673	0.718903	0.0359757
Actb	Gnai2	-0.267526	0.663483	0.0715701
Actb	Hspa5	0.0199267	0.970114	0.000397073
Actb	Hspb1	0.736787	0.0948041	0.542854
Actb	Hsp90aa1	-0.488812	0.32518	0.238937
Actb	Hsp90ab1	-0.221022	0.673865	0.0488509
Actb	Itgb4	0.205876	0.695549	0.0423849
Actb	Kprp	0.700183	0.187954	0.490256
Actb	Nme2	-0.259045	0.620124	0.0671044
Actb	Tgm1	0.446582	0.374659	0.199436
Actb	Niban2	-0.435642	0.387876	0.189784
Actb	Gdi2	-0.47547	0.34054	0.226072
Actb	Rac1	-0.327649	0.526113	0.107354
Actb	Septin11	0.743037	0.0905611	0.552105
Actb	Tes	-0.247044	0.636973	0.0610305
Actb	Psmc1	-0.632537	0.177734	0.400103
Actb	Psmc2	0.49718	0.315678	0.247188
Actb	Psmc5	-0.460637	0.357916	0.212186
Actb	Rps10	0.507752	0.382476	0.257812
Actb	Rpsa	0.161632	0.759664	0.0261248
Actb	Rpl36	0.335399	0.515766	0.112493
Actb	Pgd	-0.701103	0.120658	0.491545
Actb	Aacs	0.109105	0.836992	0.0119038
Actb	Ahcy	-0.385335	0.450606	0.148483
Actb	Akr1a1	-0.600761	0.20727	0.360913
Actb	Dars1	0.571124	0.236459	0.326183
Actb	Acly	-0.189012	0.719858	0.0357255
Actb	Comt	-0.207427	0.693322	0.043026
Actb	Csde1	0.417594	0.41002	0.174385
Actb	Phdgh	0.578294	0.307087	0.334424
Actb	Hspa4	-0.329338	0.523854	0.108463
Actb	Hspa8	0.553113	0.254939	0.305934
Actb	Fabp5	-0.246519	0.637713	0.0607714
Actb	G6pdx	0.0189029	0.971649	0.000357319
Actb	Qars1	0.604713	0.203496	0.365677
Actb	Glrx	-0.452202	0.444512	0.204487
Actb	Impdh2	0.0123125	0.981532	0.000151598
Actb	Idh1	-0.750513	0.0856011	0.56327
Actb	Ldha	-0.686635	0.131911	0.471468
Actb	Mvp	0.213108	0.685177	0.045415
Actb	Fkbp4	-0.057617	0.91367	0.00331972
Actb	Ppib	0.88245	0.0199149	0.778718
Actb	Prdx2	-0.322219	0.596952	0.103825
Actb	Pabpc1	0.827868	0.0418941	0.685365
Actb	Psma5	0.712965	0.111759	0.50832
Actb	Prps1	-0.0585296	0.92552	0.00342571
Actb	Htra1	0.0448593	0.932756	0.00201236
Actb	Ppp1cc	0.742108	0.150984	0.550725
Actb	Cct2	0.577191	0.230359	0.333149
Actb	Cct4	-0.614229	0.194524	0.377278
Actb	Txnl1	-0.00552298	0.991716	3.05034e-05
Actb	Hdlbp	0.581964	0.225604	0.338682
Actb	Ybx3	0.502843	0.387871	0.252851
Actb	Zc3hav1	0.458271	0.437632	0.210012
Actb	Actg	0.146931	0.78119	0.0215887
Actb	Actn4	-0.194385	0.712095	0.0377855
Actb	Cnn3	-0.0281344	0.95781	0.000791543
Actb	Cotl1	0.582864	0.30235	0.33973
Actb	Cltc	0.460457	0.358128	0.21202
Actb	Cfl1	-0.0783157	0.882767	0.00613336
Actb	Dstn	-0.832114	0.0399124	0.692414
Actb	Efhd2	-0.354754	0.557975	0.125851
Actb	Eef1a1	0.738117	0.0938941	0.544816
Actb	Eef1d	0.589394	0.218282	0.347386
Actb	Eef1g	-0.38787	0.447371	0.150443
Actb	Eef2	-0.980821	0.000548238	0.962009
Actb	Capg	-0.897585	0.0151963	0.805658
Actb	Msn	-0.0316133	0.952596	0.000999403
Actb	Myh10	0.506613	0.305093	0.256657
Actb	Nckap1	0.43425	0.389569	0.188573
Actb	Pls3	0.227277	0.664955	0.0516548
Actb	Plec	0.391926	0.442213	0.153606
Actb	Pfn1	-0.705436	0.117373	0.49764
Actb	S100a10	0.825315	0.0431072	0.681144
Actb	S100a6	0.351387	0.494613	0.123473
Actb	Sptbn2	0.161122	0.795744	0.0259604
Actb	Rhoa	0.506031	0.305743	0.256067
Actb	Tagln2	-0.342966	0.505722	0.117626
Actb	Tpm4	-0.295239	0.629625	0.0871658
Actb	Twf1	0.385119	0.450881	0.148317
Actb	Ssrp1	0.91669	0.0101217	0.840321
Actb	Kif5b	0.528435	0.281129	0.279244
Actb	Mapre1	-0.881821	0.047895	0.777609
Actb	Ndrg1	0.116688	0.825762	0.0136162
Actb	Npm1	0.63863	0.172287	0.407848
Actb	Tubb2a	0.693924	0.193668	0.48153
Actb	Tubb4b	0.168375	0.749824	0.0283502
Actb	Tubb5	0.396092	0.436934	0.156889
Actb	Aimp2	0.431237	0.393242	0.185965
Actb	Arf3	-0.793938	0.0593174	0.630338
Actb	Arf4	-0.416886	0.410897	0.173794
Actb	Arf5	0.258818	0.620441	0.0669869
Actb	Ctnnbl1	0.97279	0.00536588	0.946321
Actb	Canx1	-0.492733	0.399034	0.242786
Actb	Capn2	-0.38611	0.520894	0.149081
Actb	Calr	-0.851473	0.031452	0.725007
Actb	Xpo1	0.415134	0.487036	0.172336
Actb	Clic4	-0.668603	0.217266	0.44703
Actb	Cit	-0.144179	0.817063	0.0207877
Actb	Copb1	0.178509	0.773929	0.0318654
Actb	Cand1	0.842287	0.0733811	0.709447
Actb	Dnaja2	0.825717	0.0850205	0.681809
Actb	Jup	0.769858	0.073353	0.592682
Actb	Tmpo	0.871578	0.0541684	0.759648
Actb	Lmnb1	0.947292	0.00409395	0.897363
Actb	Matr3	0.632725	0.177565	0.400341
Actb	Nes	0.605763	0.202497	0.366949
Actb	Lmna	0.844485	0.0343969	0.713155
Actb	Pdcd6ip	0.489755	0.402337	0.23986
Actb	Rack1	-0.305817	0.555575	0.0935242
Actb	Atp1a1	-0.407823	0.42218	0.16632
Actb	Atp1b3	0.435487	0.463582	0.189649
Actb	Vapb	0.137036	0.795732	0.018779
Actb	Trip12	0.610068	0.274551	0.372183
Actb	Gnai3	0.201139	0.70236	0.040457
Actb	Gnb1	0.541146	0.267516	0.292839
Actb	Gnb2	0.0557091	0.916523	0.00310351
Actb	Gnl3	0.907282	0.0334152	0.823161
Actb	Hsph1 (5 samples)	0.69809	0.189859	0.48733
Actb	Memo1	-0.628837	0.255791	0.395436
Actb	Mapk1	-0.427847	0.472357	0.183053
Actb	Mapk3	0.034683	0.955849	0.00120291
Actb	Sec61a1	0.52296	0.287072	0.273487
Actb	Rab1A	-0.463741	0.431451	0.215056
Actb	Rab6a	0.145711	0.78298	0.0212318
Actb	Rab10	0.545452	0.341675	0.297518
Actb	Slk	-0.0671833	0.914524	0.0045136
Actb	Tcp1	-0.690749	0.128666	0.477134
Actb	cct5	-0.536292	0.351485	0.287609
Actb	cct3	-0.166121	0.75311	0.0275963
Actb	Mark2	0.247532	0.688082	0.0612719
Arpc1b	Actr2	0.548551	0.259706	0.300908
Arpc1b	Actr3	0.613023	0.195652	0.375797
Arpc1b	Afdn	0.747057	0.146778	0.558094
Arpc1b	Anxa1	-0.434742	0.38897	0.189
Arpc1b	Anxa2	-0.247554	0.636254	0.0612832
Arpc1b	Cap1	-0.374042	0.465102	0.139908
Arpc1b	Actn1	-0.0725561	0.891357	0.00526439
Arpc1b	Baiap2	0.248161	0.687306	0.0615837
Arpc1b	Baiap2l	-0.0585009	0.912349	0.00342235
Arpc1b	Coro1b	-0.0178246	0.973266	0.000317715
Arpc1b	Capzb	0.0381891	0.942744	0.00145841
Arpc1b	Ezr	-0.136872	0.795975	0.0187338
Arpc1b	Fscn1	0.103979	0.844594	0.0108116
Arpc1b	Flnc	-0.58531	0.222295	0.342588
Arpc1b	Gsn	-0.215206	0.682175	0.0463136
Arpc1b	Lima1	-0.0907866	0.864194	0.00824221
Arpc1b	Macf1	0.420677	0.480624	0.176969
Arpc1b	Myl6	-0.277765	0.594068	0.0771535
Arpc1b	Myl12b	-0.351915	0.561357	0.123844
Arpc1b	Myh9	-0.482798	0.332071	0.233094
Arpc1b	Pdlim5	-0.711774	0.112639	0.506622
Arpc1b	Septin7	-0.266955	0.609079	0.0712651
Arpc1b	Spectrin a	0.331894	0.585311	0.110154
Arpc1b	Synpo	0.236837	0.701293	0.0560917
Arpc1b	Tpm3	0.514183	0.375438	0.264384
Arpc1b	Myo1b	-0.117079	0.825184	0.0137075
Arpc1b	Myo1d	0.463223	0.432035	0.214576
Arpc1b	Wdr1	-0.522247	0.287849	0.272742
Arpc1b	Dync1h	-0.40942	0.420185	0.167625
Arpc1b	Dnm1	-0.37614	0.532629	0.141481
Arpc1b	Septin2	0.00295048	0.995574	8.70532e-06
Arpc1b	Septin9	-0.306967	0.554012	0.0942289
Arpc1b	Tuba1a	0.270475	0.604181	0.0731567
Arpc1b	Tuba4a	-0.712186	0.112335	0.507209
Arpc1b	Ywhab	-0.574509	0.233048	0.330061
Arpc1b	Ywhae	0.771832	0.0721515	0.595725
Arpc1b	Ywhah	0.778722	0.0680286	0.606408
Arpc1b	Ywhag	0.411498	0.417593	0.16933
Arpc1b	Ywhaz	-0.210577	0.688803	0.0443426
Arpc1b	Eno1	-0.410427	0.418928	0.16845
Arpc1b	Anxa3	-0.0704055	0.894566	0.00495694
Arpc1b	Anxa4	-0.386149	0.449566	0.149111
Arpc1b	Anxa5	-0.416902	0.410878	0.173807
Arpc1b	Anxa8	-0.562921	0.244808	0.31688
Arpc1b	ap2a2	0.820345	0.0889053	0.672966
Arpc1b	Banf1	-0.373308	0.46605	0.139359
Arpc1b	Bzw2	-0.469537	0.347453	0.220465
Arpc1b	Ctnnb1	-0.179537	0.77264	0.0322335
Arpc1b	Cdc42	-0.790517	0.0612285	0.624917
Arpc1b	Arcn1	-0.783209	0.065403	0.613417
Arpc1b	Copb2	-0.689416	0.197813	0.475295
Arpc1b	Sprr1a	0.449945	0.447077	0.20245
Arpc1b	Caprin1	0.389723	0.516653	0.151884
Arpc1b	Nedd4	0.0461791	0.941224	0.00213251
Arpc1b	Ehd1	0.175215	0.778056	0.0307002
Arpc1b	Eif2s1	-0.0867307	0.87023	0.00752222
Arpc1b	Eif3b	0.0464538	0.930369	0.00215796
Arpc1b	Eif3d	-0.204838	0.697041	0.0419585
Arpc1b	Eif3e	-0.796754	0.0577655	0.634817
Arpc1b	Eif3g	-0.189791	0.718732	0.0360204
Arpc1b	Eif5b	-0.57522	0.232334	0.330878
Arpc1b	Lgals3	-0.269722	0.605228	0.0727501
Arpc1b	Gnai2	-0.65506	0.230193	0.429103
Arpc1b	Hspa5	-0.503241	0.308862	0.253251
Arpc1b	Hspb1	-0.115541	0.82746	0.0133498
Arpc1b	Hsp90aa1	-0.271579	0.602647	0.0737549
Arpc1b	Hsp90ab1	-0.075651	0.88674	0.00572307
Arpc1b	Itgb4	-0.371313	0.468627	0.137873
Arpc1b	Kprp	-0.0247705	0.968464	0.00061358
Arpc1b	Nme2	-0.317669	0.539526	0.100913
Arpc1b	Tgm1	-0.410393	0.41897	0.168422
Arpc1b	Niban2	-0.490484	0.323273	0.240575
Arpc1b	Gdi2	0.162763	0.758011	0.0264918
Arpc1b	Rac1	0.127767	0.809392	0.0163245
Arpc1b	Septin11	-0.148068	0.779521	0.0219241
Arpc1b	Tes	-0.371367	0.468558	0.137913
Arpc1b	Psmc1	0.307214	0.553676	0.0943805
Arpc1b	Psmc2	0.192144	0.715331	0.0369193
Arpc1b	Psmc5	0.0738654	0.889403	0.0054561
Arpc1b	Rps10	0.226545	0.714041	0.0513225
Arpc1b	Rpsa	-0.317533	0.539708	0.100828
Arpc1b	Rpl36	-0.341416	0.507775	0.116565
Arpc1b	Pgd	0.0753459	0.887195	0.005677
Arpc1b	Aacs	-0.195748	0.710128	0.0383174
Arpc1b	Ahcy	-0.573824	0.233737	0.329274
Arpc1b	Akr1a1	-0.129493	0.806847	0.0167683
Arpc1b	Dars1	0.112638	0.831757	0.0126874
Arpc1b	Acly	-0.552896	0.255165	0.305694
Arpc1b	Comt	-0.484642	0.329953	0.234878
Arpc1b	Csde1	-0.0543672	0.91853	0.00295579
Arpc1b	Phdgh	-0.177293	0.775451	0.0314329
Arpc1b	Hspa4	0.270311	0.604409	0.0730681
Arpc1b	Hspa8	-0.690892	0.128554	0.477332
Arpc1b	Fabp5	-0.542624	0.26595	0.294441
Arpc1b	G6pdx	-0.620697	0.188521	0.385264
Arpc1b	Qars1	0.148213	0.779309	0.0219671
Arpc1b	Glrx	-0.319751	0.599928	0.102241
Arpc1b	Impdh2	-0.641533	0.169717	0.411565
Arpc1b	Idh1	0.898353	0.0149731	0.807038
Arpc1b	Ldha	0.0238981	0.96416	0.00057112
Arpc1b	Mvp	-0.171596	0.745132	0.0294453
Arpc1b	Fkbp4	-0.834913	0.0386311	0.697079
Arpc1b	Ppib	-0.286374	0.582181	0.0820102
Arpc1b	Prdx2	-0.300508	0.623221	0.0903048
Arpc1b	Pabpc1	-0.10805	0.838555	0.0116749
Arpc1b	Psma5	-0.133641	0.800733	0.0178598
Arpc1b	Prps1	-0.891763	0.0420454	0.795241
Arpc1b	Htra1	-0.3168	0.540698	0.100362
Arpc1b	Ppp1cc	-0.359468	0.552368	0.129217
Arpc1b	Cct2	-0.21831	0.677738	0.0476592
Arpc1b	Cct4	-0.160023	0.762014	0.0256074
Arpc1b	Txnl1	-0.80078	0.0555795	0.641249
Arpc1b	Hdlbp	-0.069813	0.895451	0.00487386
Arpc1b	Ybx3	0.458895	0.436926	0.210585
Arpc1b	Zc3hav1	0.524585	0.36412	0.27519
Arpc1b	Actg	0.0463437	0.930534	0.00214774
Arpc1b	Actn4	-0.0621479	0.906898	0.00386236
Arpc1b	Cnn3	-0.764807	0.0764685	0.58493
Arpc1b	Cotl1	-0.461932	0.433494	0.213381
Arpc1b	Cltc	-0.321795	0.533969	0.103552
Arpc1b	Cfl1	0.129356	0.807048	0.0167329
Arpc1b	Dstn	0.671221	0.144374	0.450538
Arpc1b	Efhd2	0.637352	0.247399	0.406217
Arpc1b	Eef1a1	-0.592853	0.214907	0.351475
Arpc1b	Eef1d	-0.541801	0.266821	0.293548
Arpc1b	Eef1g	-0.431313	0.39315	0.186031
Arpc1b	Eef2	0.496202	0.316784	0.246216
Arpc1b	Capg	0.411543	0.417537	0.169367
Arpc1b	Msn	-0.489966	0.323863	0.240067
Arpc1b	Myh10	-0.350276	0.496074	0.122694
Arpc1b	Nckap1	-0.597645	0.210265	0.35718
Arpc1b	Pls3	-0.781922	0.0661514	0.611402
Arpc1b	Plec	-0.658448	0.155064	0.433554
Arpc1b	Pfn1	0.861782	0.0273359	0.742669
Arpc1b	S100a10	-0.113637	0.830278	0.0129134
Arpc1b	S100a6	-0.11342	0.8306	0.012864
Arpc1b	Sptbn2	0.411276	0.491509	0.169148
Arpc1b	Rhoa	-0.117662	0.824321	0.0138445
Arpc1b	Tagln2	-0.231282	0.659263	0.0534914
Arpc1b	Tpm4	-0.422908	0.478048	0.178851
Arpc1b	Twf1	-0.0324331	0.951367	0.00105191
Arpc1b	Ssrp1	-0.128956	0.807638	0.0166296
Arpc1b	Kif5b	-0.370006	0.470319	0.136904
Arpc1b	Mapre1	-0.0646197	0.917781	0.00417571
Arpc1b	Ndrg1	0.244167	0.641028	0.0596173
Arpc1b	Npm1	0.00666119	0.990008	4.43715e-05
Arpc1b	Tubb2a	-0.615123	0.269464	0.378376
Arpc1b	Tubb4b	-0.678271	0.138613	0.460052
Arpc1b	Tubb5	-0.49787	0.3149	0.247874
Arpc1b	Aimp2	-0.895635	0.0157697	0.802162
Arpc1b	Arf3	0.861635	0.0273927	0.742416
Arpc1b	Arf4	-0.463432	0.354618	0.214769
Arpc1b	Arf5	-0.26685	0.609225	0.0712092
Arpc1b	Ctnnbl1	-0.277069	0.651792	0.0767674
Arpc1b	Canx1	-0.322627	0.596461	0.104088
Arpc1b	Capn2	-0.0575968	0.926706	0.0033174
Arpc1b	Calr	-0.101861	0.847737	0.0103756
Arpc1b	Xpo1	0.322078	0.597122	0.103734
Arpc1b	Clic4	0.812275	0.0948401	0.659791
Arpc1b	Cit	0.938892	0.0179666	0.881517
Arpc1b	Copb1	-0.882658	0.0473934	0.779085
Arpc1b	Cand1	-0.0314171	0.960005	0.000987033
Arpc1b	Dnaja2	-0.38555	0.521552	0.148648
Arpc1b	Jup	-0.223359	0.670533	0.0498892
Arpc1b	Tmpo	0.292384	0.633099	0.0854886
Arpc1b	Lmnb1	-0.124179	0.814689	0.0154205
Arpc1b	Matr3	-0.922168	0.00885105	0.850393
Arpc1b	Nes	-0.383783	0.452589	0.147289
Arpc1b	Lmna	-0.0670068	0.89964	0.00448991
Arpc1b	Pdcd6ip	0.332023	0.585156	0.110239
Arpc1b	Rack1	0.650895	0.161538	0.423664
Arpc1b	Atp1a1	-0.176609	0.737841	0.0311907
Arpc1b	Atp1b3	-0.0683647	0.913023	0.00467373
Arpc1b	Vapb	0.750253	0.0857714	0.56288
Arpc1b	Trip12	0.510662	0.379288	0.260776
Arpc1b	Gnai3	0.312612	0.546357	0.0977262
Arpc1b	Gnb1	-0.217181	0.67935	0.0471677
Arpc1b	Gnb2	-0.682854	0.134923	0.46629
Arpc1b	Gnl3	0.192915	0.755905	0.0372162
Arpc1b	Hsph1 (5 samples)	-0.975441	0.00460308	0.951485
Arpc1b	Memo1	0.494285	0.397316	0.244317
Arpc1b	Mapk1	0.144353	0.816844	0.0208378
Arpc1b	Mapk3	-0.0698078	0.91119	0.00487313
Arpc1b	Sec61a1	-0.249853	0.633019	0.0624266
Arpc1b	Rab1A	0.273307	0.656396	0.0746969
Arpc1b	Rab6a	0.163678	0.756676	0.0267905
Arpc1b	Rab10	0.179283	0.772958	0.0321425
Arpc1b	Slk	-0.252293	0.682212	0.0636516
Arpc1b	Tcp1	-0.191781	0.715855	0.0367801
Arpc1b	cct5	0.287676	0.638836	0.0827577
Arpc1b	cct3	-0.737487	0.0943242	0.543887
Arpc1b	Mark2	0.198716	0.748662	0.039488
Actr2	Actr3	0.870737	0.0239833	0.758183
Actr2	Afdn	-0.0117838	0.984997	0.000138858
Actr2	Anxa1	-0.23292	0.656938	0.0542517
Actr2	Anxa2	0.36418	0.47788	0.132627
Actr2	Cap1	-0.393989	0.439596	0.155227
Actr2	Actn1	0.755227	0.082538	0.570368
Actr2	Baiap2	0.400994	0.503472	0.160796
Actr2	Baiap2l	0.427175	0.398212	0.182479
Actr2	Coro1b	-0.327199	0.526717	0.107059
Actr2	Capzb	0.30981	0.550153	0.0959822
Actr2	Ezr	0.157334	0.765946	0.0247541
Actr2	Fscn1	0.603964	0.204209	0.364773
Actr2	Flnc	-0.19093	0.717085	0.0364543
Actr2	Gsn	-0.361657	0.481166	0.130796
Actr2	Lima1	0.310256	0.549548	0.0962589
Actr2	Macf1	0.548714	0.338198	0.301088
Actr2	Myl6	0.321882	0.533852	0.103608
Actr2	Myl12b	0.259496	0.673346	0.0673382
Actr2	Myh9	-0.384161	0.452106	0.14758
Actr2	Pdlim5	-0.470643	0.34616	0.221505
Actr2	Septin7	0.357174	0.487022	0.127573
Actr2	Spectrin a	0.427318	0.472966	0.182601
Actr2	Synpo	0.643149	0.241729	0.413641
Actr2	Tpm3	0.542086	0.345272	0.293857
Actr2	Myo1b	-0.247362	0.636525	0.061188
Actr2	Myo1d	0.874712	0.0522232	0.765121
Actr2	Wdr1	-0.361036	0.481976	0.130347
Actr2	Dync1h	-0.573296	0.234268	0.328668
Actr2	Dnm1	-0.512547	0.377226	0.262704
Actr2	Septin2	0.669179	0.146061	0.4478
Actr2	Septin9	0.153409	0.771691	0.0235344
Actr2	Tuba1a	-0.259013	0.620169	0.0670877
Actr2	Tuba4a	-0.653589	0.159216	0.427178
Actr2	Ywhab	-0.649835	0.162456	0.422285
Actr2	Ywhae	0.27301	0.60066	0.0745342
Actr2	Ywhah	0.126826	0.810781	0.0160848
Actr2	Ywhag	0.118673	0.822827	0.0140832
Actr2	Ywhaz	0.321315	0.534614	0.103243
Actr2	Eno1	0.222675	0.671509	0.049584
Actr2	Anxa3	0.743626	0.0901661	0.552979
Actr2	Anxa4	-0.408515	0.421315	0.166885
Actr2	Anxa5	-0.29156	0.575052	0.0850074
Actr2	Anxa8	-0.589011	0.218657	0.346934
Actr2	ap2a2	0.0699113	0.911059	0.0048876
Actr2	Banf1	-0.262561	0.615209	0.0689382
Actr2	Bzw2	-0.256569	0.623592	0.0658275
Actr2	Ctnnb1	0.508805	0.381322	0.258883
Actr2	Cdc42	-0.453636	0.366222	0.205786
Actr2	Arcn1	-0.88324	0.0196536	0.780112
Actr2	Copb2	-0.653005	0.232173	0.426415
Actr2	Sprr1a	0.502743	0.38798	0.252751
Actr2	Caprin1	0.55249	0.334185	0.305245
Actr2	Nedd4	-0.413058	0.489441	0.170617
Actr2	Ehd1	0.569063	0.316714	0.323832
Actr2	Eif2s1	0.544018	0.264476	0.295955
Actr2	Eif3b	0.535922	0.273079	0.287212
Actr2	Eif3d	-0.10094	0.849105	0.0101888
Actr2	Eif3e	-0.0363601	0.945484	0.00132206
Actr2	Eif3g	0.683685	0.134259	0.467425
Actr2	Eif5b	0.258005	0.62158	0.0665665
Actr2	Lgals3	0.212539	0.685992	0.0451728
Actr2	Gnai2	-0.17595	0.777135	0.0309585
Actr2	Hspa5	-0.524974	0.28488	0.275598
Actr2	Hspb1	0.533565	0.275603	0.284692
Actr2	Hsp90aa1	-0.00419997	0.9937	1.76397e-05
Actr2	Hsp90ab1	-0.485766	0.328663	0.235969
Actr2	Itgb4	-0.0965498	0.855625	0.00932186
Actr2	Kprp	0.482701	0.410185	0.233001
Actr2	Nme2	-0.535423	0.273613	0.286677
Actr2	Tgm1	0.1562	0.767605	0.0243985
Actr2	Niban2	-0.244821	0.640105	0.0599375
Actr2	Gdi2	0.57536	0.232193	0.331039
Actr2	Rac1	-0.202838	0.699915	0.0411433
Actr2	Septin11	0.510441	0.300836	0.26055
Actr2	Tes	-0.431474	0.392952	0.18617
Actr2	Psmc1	0.530498	0.278902	0.281428
Actr2	Psmc2	0.190136	0.718233	0.0361517
Actr2	Psmc5	0.181663	0.730503	0.0330015
Actr2	Rps10	-0.426758	0.473611	0.182122
Actr2	Rpsa	0.54372	0.26479	0.295632
Actr2	Rpl36	0.12279	0.816741	0.0150773
Actr2	Pgd	-0.0816748	0.87776	0.00667078
Actr2	Aacs	-0.45088	0.36951	0.203293
Actr2	Ahcy	-0.36834	0.472478	0.135674
Actr2	Akr1a1	-0.0610291	0.90857	0.00372455
Actr2	Dars1	0.562054	0.245697	0.315905
Actr2	Acly	-0.223238	0.670705	0.0498353
Actr2	Comt	-0.60168	0.20639	0.362018
Actr2	Csde1	0.509693	0.301666	0.259787
Actr2	Phdgh	0.681992	0.204694	0.465113
Actr2	Hspa4	0.272227	0.601746	0.0741076
Actr2	Hspa8	-0.686919	0.131686	0.471857
Actr2	Fabp5	-0.608921	0.199508	0.370785
Actr2	G6pdx	-0.412639	0.416172	0.170271
Actr2	Qars1	0.691087	0.128402	0.477601
Actr2	Glrx	0.266515	0.664724	0.0710301
Actr2	Impdh2	-0.11608	0.826662	0.0134746
Actr2	Idh1	0.430452	0.394201	0.185289
Actr2	Ldha	-0.223275	0.670652	0.0498519
Actr2	Mvp	0.562285	0.24546	0.316164
Actr2	Fkbp4	-0.551465	0.256657	0.304114
Actr2	Ppib	-0.134289	0.799777	0.0180337
Actr2	Prdx2	-0.718022	0.17194	0.515556
Actr2	Pabpc1	0.502013	0.310239	0.252017
Actr2	Psma5	0.507564	0.304034	0.257621
Actr2	Prps1	-0.707849	0.181022	0.501051
Actr2	Htra1	-0.143026	0.786924	0.0204564
Actr2	Ppp1cc	0.457961	0.437983	0.209728
Actr2	Cct2	0.600468	0.207551	0.360561
Actr2	Cct4	-0.396838	0.43599	0.15748
Actr2	Txnl1	-0.277219	0.594824	0.0768502
Actr2	Hdlbp	-0.157461	0.76576	0.0247941
Actr2	Ybx3	0.87882	0.0497077	0.772325
Actr2	Zc3hav1	0.909014	0.032492	0.826307
Actr2	Actg	0.668975	0.14623	0.447528
Actr2	Actn4	-0.187048	0.7227	0.034987
Actr2	Cnn3	-0.642749	0.168645	0.413127
Actr2	Cotl1	-0.619745	0.264835	0.384083
Actr2	Cltc	-0.486789	0.327492	0.236963
Actr2	Cfl1	0.592646	0.215108	0.35123
Actr2	Dstn	0.394471	0.438985	0.155607
Actr2	Efhd2	0.143046	0.818492	0.0204621
Actr2	Eef1a1	-0.599428	0.20855	0.359314
Actr2	Eef1d	-0.263771	0.61352	0.069575
Actr2	Eef1g	-0.354888	0.490016	0.125945
Actr2	Eef2	0.0255864	0.961629	0.000654666
Actr2	Capg	0.158813	0.763783	0.0252216
Actr2	Msn	-0.667501	0.147453	0.445558
Actr2	Myh10	-0.361433	0.481458	0.130634
Actr2	Nckap1	-0.824516	0.0434899	0.679827
Actr2	Pls3	-0.912789	0.011077	0.833183
Actr2	Plec	-0.750562	0.0855693	0.563343
Actr2	Pfn1	0.421214	0.405545	0.177421
Actr2	S100a10	0.493845	0.319453	0.243883
Actr2	S100a6	0.328648	0.524776	0.10801
Actr2	Sptbn2	-0.361582	0.549858	0.130741
Actr2	Rhoa	-0.373686	0.465562	0.139641
Actr2	Tagln2	-0.795037	0.0587094	0.632084
Actr2	Tpm4	-0.849822	0.068267	0.722197
Actr2	Twf1	-0.391441	0.442827	0.153226
Actr2	Ssrp1	0.0314826	0.952792	0.000991155
Actr2	Kif5b	-0.0757593	0.886578	0.00573947
Actr2	Mapre1	-0.279678	0.648602	0.0782196
Actr2	Ndrg1	0.843526	0.0348105	0.711536
Actr2	Npm1	-0.0656411	0.90168	0.00430875
Actr2	Tubb2a	-0.721629	0.168751	0.520749
Actr2	Tubb4b	-0.791312	0.0607818	0.626175
Actr2	Tubb5	-0.810038	0.0507011	0.656161
Actr2	Aimp2	-0.124964	0.813529	0.0156161
Actr2	Arf3	0.382833	0.453804	0.146561
Actr2	Arf4	-0.625584	0.184037	0.391355
Actr2	Arf5	-0.669277	0.145979	0.447932
Actr2	Ctnnbl1	0.128565	0.836758	0.016529
Actr2	Canx1	-0.573026	0.312572	0.328359
Actr2	Capn2	0.594944	0.289919	0.353959
Actr2	Calr	-0.382667	0.454018	0.146434
Actr2	Xpo1	-0.378498	0.529849	0.14326
Actr2	Clic4	0.0441619	0.94379	0.00195028
Actr2	Cit	0.561507	0.324651	0.31529
Actr2	Copb1	-0.64194	0.242909	0.412086
Actr2	Cand1	-0.406269	0.497327	0.165054
Actr2	Dnaja2	-0.287266	0.639336	0.0825217
Actr2	Jup	0.0268284	0.959767	0.000719761
Actr2	Tmpo	0.521286	0.367701	0.271739
Actr2	Lmnb1	0.258469	0.62093	0.0668062
Actr2	Matr3	-0.621843	0.187466	0.386688
Actr2	Nes	-0.651812	0.160746	0.424858
Actr2	Lmna	-0.0774002	0.884132	0.00599079
Actr2	Pdcd6ip	-0.347826	0.566233	0.120983
Actr2	Rack1	0.132348	0.802637	0.0175159
Actr2	Atp1a1	-0.805176	0.053237	0.648309
Actr2	Atp1b3	-0.672461	0.213622	0.452204
Actr2	Vapb	0.542999	0.265552	0.294848
Actr2	Trip12	0.731343	0.160252	0.534863
Actr2	Gnai3	0.957377	0.00268632	0.916571
Actr2	Gnb1	0.637056	0.173687	0.40584
Actr2	Gnb2	-0.981735	0.000497395	0.963803
Actr2	Gnl3	-0.141593	0.820322	0.0200487
Actr2	Hsph1 (5 samples)	-0.785459	0.115373	0.616946
Actr2	Memo1	0.949874	0.0133703	0.90226
Actr2	Mapk1	0.772048	0.126085	0.596057
Actr2	Mapk3	-0.602262	0.282455	0.362719
Actr2	Sec61a1	-0.595818	0.21203	0.354999
Actr2	Rab1A	0.0495607	0.936923	0.00245626
Actr2	Rab6a	-0.412202	0.416715	0.169911
Actr2	Rab10	-0.347377	0.56677	0.120671
Actr2	Slk	-0.167214	0.788093	0.0279606
Actr2	Tcp1	-0.305665	0.555782	0.0934311
Actr2	cct5	0.794913	0.107996	0.631886
Actr2	cct3	-0.791454	0.060702	0.6264
Actr2	Mark2	0.0570493	0.927402	0.00325462
Actr3	Afdn	0.411799	0.490902	0.169578
Actr3	Anxa1	-0.66229	0.151815	0.438628
Actr3	Anxa2	0.218856	0.676958	0.0478979
Actr3	Cap1	-0.260788	0.617686	0.0680106
Actr3	Actn1	0.497521	0.315293	0.247527
Actr3	Baiap2	0.403824	0.500173	0.163074
Actr3	Baiap2l	0.363391	0.478906	0.132053
Actr3	Coro1b	-0.569136	0.238472	0.323916
Actr3	Capzb	-0.0461275	0.930858	0.00212775
Actr3	Ezr	-0.31128	0.54816	0.0968955
Actr3	Fscn1	0.52367	0.286298	0.27423
Actr3	Flnc	-0.18544	0.725028	0.0343881
Actr3	Gsn	-0.242016	0.644064	0.0585716
Actr3	Lima1	0.153231	0.771952	0.0234798
Actr3	Macf1	0.58891	0.296111	0.346815
Actr3	Myl6	0.0250382	0.962451	0.000626913
Actr3	Myl12b	0.064052	0.918502	0.00410266
Actr3	Myh9	-0.595826	0.212022	0.355009
Actr3	Pdlim5	-0.4828	0.332069	0.233096
Actr3	Septin7	0.409576	0.41999	0.167753
Actr3	Spectrin a	0.559134	0.327153	0.312631
Actr3	Synpo	0.796989	0.106396	0.635191
Actr3	Tpm3	0.53506	0.352809	0.286289
Actr3	Myo1b	-0.491249	0.322402	0.241326
Actr3	Myo1d	0.78382	0.116667	0.614374
Actr3	Wdr1	-0.27522	0.597593	0.0757463
Actr3	Dync1h	-0.692878	0.127002	0.480079
Actr3	Dnm1	-0.346633	0.567658	0.120154
Actr3	Septin2	0.640739	0.170418	0.410547
Actr3	Septin9	0.112712	0.831648	0.0127039
Actr3	Tuba1a	-0.314951	0.543194	0.0991943
Actr3	Tuba4a	-0.433026	0.39106	0.187511
Actr3	Ywhab	-0.709665	0.114205	0.503625
Actr3	Ywhae	0.464551	0.353301	0.215807
Actr3	Ywhah	0.449794	0.37081	0.202314
Actr3	Ywhag	0.270118	0.604677	0.0729638
Actr3	Ywhaz	0.166363	0.752757	0.0276768
Actr3	Eno1	0.28301	0.586818	0.0800949
Actr3	Anxa3	0.445195	0.376326	0.198198
Actr3	Anxa4	-0.264638	0.612309	0.0700335
Actr3	Anxa5	-0.376058	0.462504	0.141419
Actr3	Anxa8	-0.685302	0.132969	0.469639
Actr3	ap2a2	0.351365	0.562012	0.123457
Actr3	Banf1	-0.379428	0.45817	0.143966
Actr3	Bzw2	-0.343536	0.504968	0.118017
Actr3	Ctnnb1	0.487491	0.404853	0.237647
Actr3	Cdc42	-0.321236	0.53472	0.103193
Actr3	Arcn1	-0.826485	0.0425489	0.683078
Actr3	Copb2	-0.438683	0.459922	0.192443
Actr3	Sprr1a	0.173067	0.780749	0.0299522
Actr3	Caprin1	0.650922	0.234183	0.4237
Actr3	Nedd4	-0.546493	0.340565	0.298655
Actr3	Ehd1	0.64204	0.242811	0.412216
Actr3	Eif2s1	0.198422	0.706273	0.0393714
Actr3	Eif3b	0.348626	0.498248	0.12154
Actr3	Eif3d	-0.395394	0.437817	0.156336
Actr3	Eif3e	-0.0192516	0.971126	0.000370625
Actr3	Eif3g	0.454086	0.365686	0.206194
Actr3	Eif5b	0.0229851	0.965528	0.000528313
Actr3	Lgals3	0.507063	0.304592	0.257113
Actr3	Gnai2	-0.0842339	0.892877	0.00709535
Actr3	Hspa5	-0.484497	0.330119	0.234737
Actr3	Hspb1	0.506195	0.305559	0.256234
Actr3	Hsp90aa1	-0.26424	0.612864	0.069823
Actr3	Hsp90ab1	-0.747028	0.0878976	0.558051
Actr3	Itgb4	0.00330254	0.995046	1.09068e-05
Actr3	Kprp	0.743253	0.150008	0.552426
Actr3	Nme2	-0.322939	0.532432	0.104289
Actr3	Tgm1	0.120383	0.820297	0.0144922
Actr3	Niban2	-0.236244	0.652227	0.0558111
Actr3	Gdi2	0.294783	0.570634	0.0868969
Actr3	Rac1	-0.307815	0.552861	0.0947499
Actr3	Septin11	0.502457	0.30974	0.252463
Actr3	Tes	-0.435786	0.387701	0.189909
Actr3	Psmc1	0.586534	0.221089	0.344022
Actr3	Psmc2	-0.196169	0.709521	0.0384824
Actr3	Psmc5	0.0597681	0.910455	0.00357223
Actr3	Rps10	-0.602884	0.281823	0.36347
Actr3	Rpsa	0.333317	0.51854	0.111101
Actr3	Rpl36	0.370603	0.469546	0.137347
Actr3	Pgd	-0.220272	0.674936	0.0485196
Actr3	Aacs	-0.78306	0.0654894	0.613183
Actr3	Ahcy	-0.304295	0.557646	0.0925953
Actr3	Akr1a1	-0.077801	0.883534	0.006053
Actr3	Dars1	0.175079	0.740065	0.0306525
Actr3	Acly	-0.324194	0.530746	0.105102
Actr3	Comt	-0.432174	0.392099	0.186774
Actr3	Csde1	0.039966	0.940083	0.00159728
Actr3	Phdgh	0.597823	0.286977	0.357392
Actr3	Hspa4	-0.137744	0.794691	0.0189734
Actr3	Hspa8	-0.865674	0.0258534	0.749391
Actr3	Fabp5	-0.411726	0.417309	0.169518
Actr3	G6pdx	-0.461877	0.35645	0.213331
Actr3	Qars1	0.701853	0.120086	0.492597
Actr3	Glrx	0.106894	0.864159	0.0114262
Actr3	Impdh2	-0.061029	0.90857	0.00372453
Actr3	Idh1	0.588107	0.219544	0.34587
Actr3	Ldha	-0.0816636	0.877777	0.00666894
Actr3	Mvp	0.270342	0.604365	0.073085
Actr3	Fkbp4	-0.568737	0.238877	0.323462
Actr3	Ppib	-0.396863	0.435959	0.1575
Actr3	Prdx2	-0.538886	0.3487	0.290398
Actr3	Pabpc1	0.423006	0.403336	0.178934
Actr3	Psma5	0.408518	0.421311	0.166887
Actr3	Prps1	-0.626845	0.257765	0.392935
Actr3	Htra1	-0.00737573	0.988937	5.44015e-05
Actr3	Ppp1cc	0.447157	0.450249	0.19995
Actr3	Cct2	0.552826	0.255237	0.305617
Actr3	Cct4	-0.199738	0.704377	0.0398953
Actr3	Txnl1	-0.475514	0.34049	0.226113
Actr3	Hdlbp	-0.499542	0.313015	0.249543
Actr3	Ybx3	0.955981	0.0110129	0.9139
Actr3	Zc3hav1	0.893999	0.0407631	0.799235
Actr3	Actg	0.245056	0.639774	0.0600523
Actr3	Actn4	-0.57521	0.232344	0.330866
Actr3	Cnn3	-0.829013	0.0413552	0.687263
Actr3	Cotl1	-0.485913	0.406607	0.236112
Actr3	Cltc	-0.741586	0.0915384	0.54995
Actr3	Cfl1	0.150688	0.775678	0.022707
Actr3	Dstn	0.306415	0.554762	0.0938901
Actr3	Efhd2	-0.109043	0.861438	0.0118903
Actr3	Eef1a1	-0.752845	0.0840794	0.566776
Actr3	Eef1d	-0.669274	0.145982	0.447928
Actr3	Eef1g	-0.592132	0.215609	0.35062
Actr3	Eef2	0.162653	0.758171	0.0264562
Actr3	Capg	0.104375	0.844006	0.0108941
Actr3	Msn	-0.789929	0.0615595	0.623988
Actr3	Myh10	-0.695351	0.125079	0.483513
Actr3	Nckap1	-0.89119	0.0171152	0.79422
Actr3	Pls3	-0.930316	0.00711464	0.865488
Actr3	Plec	-0.876382	0.0219774	0.768046
Actr3	Pfn1	0.373246	0.46613	0.139313
Actr3	S100a10	0.409447	0.420151	0.167647
Actr3	S100a6	-0.0561153	0.915915	0.00314893
Actr3	Sptbn2	-0.634278	0.25042	0.402308
Actr3	Rhoa	-0.645423	0.166297	0.416571
Actr3	Tagln2	-0.412776	0.416002	0.170384
Actr3	Tpm4	-0.96223	0.00876142	0.925887
Actr3	Twf1	-0.64954	0.162711	0.421902
Actr3	Ssrp1	-0.108343	0.838121	0.0117382
Actr3	Kif5b	-0.533641	0.275522	0.284773
Actr3	Mapre1	-0.50667	0.383664	0.256715
Actr3	Ndrg1	0.477984	0.337626	0.228469
Actr3	Npm1	-0.389538	0.445247	0.15174
Actr3	Tubb2a	-0.645387	0.23955	0.416525
Actr3	Tubb4b	-0.700332	0.121246	0.490465
Actr3	Tubb5	-0.693484	0.126529	0.48092
Actr3	Aimp2	-0.261427	0.616792	0.0683443
Actr3	Arf3	0.423636	0.402561	0.179467
Actr3	Arf4	-0.652438	0.160207	0.425675
Actr3	Arf5	-0.842465	0.0352712	0.709747
Actr3	Ctnnbl1	-0.00486791	0.993802	2.36965e-05
Actr3	Canx1	-0.260938	0.671574	0.0680884
Actr3	Capn2	0.147706	0.812622	0.0218169
Actr3	Calr	-0.213195	0.685053	0.0454519
Actr3	Xpo1	-0.606479	0.278178	0.367816
Actr3	Clic4	0.389958	0.516378	0.152067
Actr3	Cit	0.538776	0.348818	0.29028
Actr3	Copb1	-0.448561	0.448651	0.201207
Actr3	Cand1	-0.637545	0.24721	0.406463
Actr3	Dnaja2	-0.767749	0.129577	0.589439
Actr3	Jup	0.00706309	0.989406	4.98872e-05
Actr3	Tmpo	0.664967	0.220717	0.442181
Actr3	Lmnb1	0.0939685	0.859462	0.00883007
Actr3	Matr3	-0.606011	0.202262	0.36725
Actr3	Nes	-0.773688	0.0710303	0.598593
Actr3	Lmna	-0.258795	0.620474	0.0669749
Actr3	Pdcd6ip	-0.555099	0.331419	0.308135
Actr3	Rack1	0.118915	0.822469	0.0141407
Actr3	Atp1a1	-0.79223	0.0602681	0.627628
Actr3	Atp1b3	-0.724696	0.166054	0.525185
Actr3	Vapb	0.712939	0.111778	0.508282
Actr3	Trip12	0.651031	0.234077	0.423842
Actr3	Gnai3	0.748429	0.0869715	0.560145
Actr3	Gnb1	0.551499	0.256621	0.304151
Actr3	Gnb2	-0.903368	0.0135555	0.816074
Actr3	Gnl3	-0.154987	0.803457	0.024021
Actr3	Hsph1 (5 samples)	-0.900161	0.037297	0.810289
Actr3	Memo1	0.581241	0.30403	0.337841
Actr3	Mapk1	0.294489	0.630537	0.0867238
Actr3	Mapk3	-0.58661	0.298481	0.344111
Actr3	Sec61a1	-0.757713	0.0809429	0.574129
Actr3	Rab1A	0.568024	0.317802	0.322652
Actr3	Rab6a	-0.61093	0.197616	0.373235
Actr3	Rab10	-0.533301	0.354702	0.28441
Actr3	Slk	-0.272359	0.657558	0.0741793
Actr3	Tcp1	-0.35265	0.492953	0.124362
Actr3	cct5	0.38943	0.516997	0.151656
Actr3	cct3	-0.746929	0.0879635	0.557903
Actr3	Mark2	0.185373	0.765335	0.0343631
Afdn	Anxa1	-0.860191	0.0614205	0.739928
Afdn	Anxa2	-0.635439	0.249278	0.403782
Afdn	Cap1	0.0283971	0.963849	0.000806394
Afdn	Actn1	-0.617606	0.266974	0.381437
Afdn	Baiap2l	-0.46301	0.432277	0.214378
Afdn	Coro1b	-0.453919	0.442564	0.206042
Afdn	Capzb	-0.730674	0.160834	0.533884
Afdn	Ezr	-0.861215	0.0607569	0.74169
Afdn	Fscn1	-0.380873	0.527051	0.145064
Afdn	Flnc	-0.646588	0.238383	0.418076
Afdn	Gsn	0.320785	0.598681	0.102903
Afdn	Lima1	-0.576618	0.308829	0.332489
Afdn	Myl6	-0.784741	0.115939	0.615818
Afdn	Myl12b	-0.658767	0.226634	0.433974
Afdn	Myh9	-0.673835	0.212329	0.454053
Afdn	Pdlim5	-0.331973	0.585216	0.110206
Afdn	Septin7	-0.33218	0.584968	0.110343
Afdn	Myo1b	-0.547718	0.339259	0.299995
Afdn	Wdr1	-0.151361	0.808019	0.0229102
Afdn	Dync1h	-0.109436	0.860941	0.0119762
Afdn	Septin2	-0.32719	0.590966	0.107053
Afdn	Septin9	-0.553013	0.33363	0.305824
Afdn	Tuba1a	-0.0782415	0.900482	0.00612173
Afdn	Tuba4a	0.0213722	0.97279	0.000456772
Afdn	Ywhab	-0.28389	0.643455	0.0805938
Afdn	Ywhae	0.864786	0.0584597	0.747855
Afdn	Ywhah	0.99361	0.000612539	0.987262
Afdn	Ywhag	0.612315	0.272286	0.37493
Afdn	Ywhaz	-0.735218	0.156898	0.540546
Afdn	Eno1	-0.374321	0.534776	0.140116
Afdn	Anxa3	-0.555902	0.330568	0.309027
Afdn	Anxa4	-0.0121519	0.984528	0.000147667
Afdn	Anxa5	-0.241645	0.69535	0.0583921
Afdn	Anxa8	-0.560334	0.325886	0.313974
Afdn	Banf1	-0.584028	0.301146	0.341089
Afdn	Bzw2	-0.556534	0.3299	0.30973
Afdn	Cdc42	-0.334209	0.582532	0.111696
Afdn	Arcn1	-0.35953	0.552295	0.129262
Afdn	Copb2	-0.0447707	0.943015	0.00200442
Afdn	Sprr1a	-0.024573	0.968716	0.000603834
Afdn	Eif2s1	-0.738359	0.154194	0.545174
Afdn	Eif3b	-0.604327	0.280359	0.365211
Afdn	Eif3d	-0.72298	0.167562	0.5227
Afdn	Eif3e	-0.546058	0.341029	0.298179
Afdn	Eif3g	-0.567275	0.318587	0.321801
Afdn	Eif5b	-0.829801	0.0821029	0.68857
Afdn	Lgals3	0.166453	0.789049	0.0277065
Afdn	Hspa5	-0.246564	0.689276	0.0607937
Afdn	Hspb1	-0.409389	0.4937	0.167599
Afdn	Hsp90aa1	-0.321084	0.59832	0.103095
Afdn	Hsp90ab1	-0.200965	0.745857	0.0403869
Afdn	Itgb4	-0.237702	0.700223	0.0565023
Afdn	Nme2	0.157138	0.800753	0.0246922
Afdn	Tgm1	-0.532248	0.355837	0.283288
Afdn	Niban2	-0.119919	0.847681	0.0143806
Afdn	Gdi2	-0.178852	0.773498	0.0319882
Afdn	Rac1	-0.0655086	0.916652	0.00429138
Afdn	Septin11	-0.356025	0.556463	0.126753
Afdn	Tes	-0.166095	0.789497	0.0275876
Afdn	Psmc1	0.417995	0.483723	0.17472
Afdn	Psmc2	-0.641322	0.243512	0.411294
Afdn	Psmc5	0.130684	0.834082	0.0170784
Afdn	Rpsa	-0.569049	0.316728	0.323817
Afdn	Rpl36	0.0894266	0.886291	0.00799711
Afdn	Pgd	0.0322775	0.95891	0.00104184
Afdn	Aacs	-0.452314	0.444385	0.204588
Afdn	Ahcy	-0.088985	0.88685	0.00791834
Afdn	Akr1a1	0.0286179	0.963567	0.000818986
Afdn	Dars1	-0.840682	0.074485	0.706747
Afdn	Acly	-0.409666	0.493378	0.167826
Afdn	Comt	0.0239325	0.969531	0.000572763
Afdn	Csde1	-0.864393	0.0587111	0.747175
Afdn	Hspa4	-0.30636	0.616121	0.0938565
Afdn	Hspa8	-0.668892	0.216993	0.447417
Afdn	Fabp5	0.0576528	0.926635	0.00332384
Afdn	G6pdx	-0.691293	0.196084	0.477886
Afdn	Qars1	-0.189687	0.759939	0.0359812
Afdn	Glrx	-0.219834	0.72237	0.0483268
Afdn	Impdh2	-0.298332	0.625864	0.0890018
Afdn	Idh1	0.860633	0.0611338	0.740689
Afdn	Ldha	0.352015	0.561237	0.123915
Afdn	Mvp	-0.711418	0.177821	0.506115
Afdn	Fkbp4	-0.507974	0.382233	0.258038
Afdn	Ppib	-0.713406	0.176045	0.508948
Afdn	Pabpc1	-0.474575	0.41927	0.225221
Afdn	Psma5	-0.566286	0.319625	0.32068
Afdn	Htra1	-0.105258	0.866229	0.0110793
Afdn	Ppp1cc	-0.41566	0.486427	0.172773
Afdn	Cct2	-0.421673	0.479474	0.177808
Afdn	Cct4	0.324116	0.594666	0.105051
Afdn	Txnl1	-0.64338	0.241504	0.413937
Afdn	Hdlbp	-0.596047	0.288791	0.355272
Afdn	Actg	-0.702807	0.185573	0.493938
Afdn	Actn4	-0.46152	0.433959	0.213001
Afdn	Cnn3	-0.593198	0.291708	0.351884
Afdn	Cltc	-0.520171	0.368912	0.270578
Afdn	Cfl1	-0.539921	0.34759	0.291515
Afdn	Dstn	0.445821	0.451772	0.198756
Afdn	Eef1a1	-0.632701	0.251974	0.40031
Afdn	Eef1d	-0.902805	0.0358394	0.815058
Afdn	Eef1g	-0.336036	0.58034	0.11292
Afdn	Eef2	0.721896	0.168516	0.521134
Afdn	Capg	0.421348	0.479849	0.177534
Afdn	Msn	-0.315628	0.604906	0.0996211
Afdn	Myh10	-0.659681	0.225759	0.435179
Afdn	Nckap1	-0.437163	0.461663	0.191111
Afdn	Pls3	-0.415914	0.486132	0.172984
Afdn	Plec	-0.561743	0.324401	0.315555
Afdn	Pfn1	0.575289	0.310213	0.330957
Afdn	S100a10	-0.501037	0.389859	0.251038
Afdn	S100a6	-0.967254	0.00707824	0.93558
Afdn	Rhoa	-0.538143	0.349497	0.289598
Afdn	Tagln2	0.587431	0.297635	0.345075
Afdn	Twf1	-0.378929	0.529341	0.143587
Afdn	Ssrp1	-0.576471	0.308982	0.332319
Afdn	Kif5b	-0.905294	0.0344853	0.819557
Afdn	Ndrg1	-0.511847	0.377991	0.261988
Afdn	Npm1	-0.624618	0.259977	0.390148
Afdn	Tubb4b	-0.240471	0.696799	0.0578265
Afdn	Tubb5	-0.17402	0.779554	0.030283
Afdn	Aimp2	-0.789574	0.112144	0.623426
Afdn	Arf3	0.71185	0.177434	0.50673
Afdn	Arf4	-0.110276	0.859877	0.0121608
Afdn	Arf5	-0.31067	0.610901	0.0965159
Afdn	Ctnnbl1	-0.550532	0.336265	0.303085
Afdn	Canx1	0.344402	0.570324	0.118613
Afdn	Calr	0.473727	0.42022	0.224417
Afdn	Jup	-0.50922	0.380867	0.259305
Afdn	Lmnb1	-0.59514	0.289719	0.354191
Afdn	Matr3	-0.625358	0.259242	0.391073
Afdn	Nes	-0.446434	0.451073	0.199303
Afdn	Lmna	-0.53658	0.351175	0.287918
Afdn	Rack1	0.461725	0.433727	0.21319
Afdn	Atp1a1	0.124713	0.841623	0.0155533
Afdn	Vapb	0.544337	0.342866	0.296303
Afdn	Gnai3	-0.309475	0.612348	0.0957746
Afdn	Gnb1	-0.457491	0.438515	0.209298
Afdn	Gnb2	-0.147512	0.812866	0.0217597
Afdn	Sec61a1	-0.40178	0.502556	0.161427
Afdn	Rab6a	-0.157524	0.800267	0.0248138
Afdn	Tcp1	0.183595	0.76756	0.0337071
Afdn	cct3	-0.201395	0.74532	0.0405598
Anxa1	Anxa2	0.244522	0.640527	0.0597909
Anxa1	Cap1	0.0718403	0.892425	0.00516103
Anxa1	Actn1	0.205222	0.696489	0.0421159
Anxa1	Baiap2	-0.205406	0.740319	0.0421917
Anxa1	Baiap2l	0.0815202	0.877991	0.00664554
Anxa1	Coro1b	0.687772	0.131011	0.47303
Anxa1	Capzb	0.613754	0.194968	0.376694
Anxa1	Ezr	0.869678	0.0243691	0.75634
Anxa1	Fscn1	-0.0103637	0.984455	0.000107406
Anxa1	Flnc	-0.0728304	0.890948	0.00530427
Anxa1	Gsn	-0.128619	0.808135	0.0165429
Anxa1	Lima1	0.282652	0.587313	0.0798921
Anxa1	Macf1	-0.188001	0.762048	0.0353442
Anxa1	Myl6	0.485525	0.32894	0.235734
Anxa1	Myl12b	0.324714	0.593946	0.105439
Anxa1	Myh9	0.597008	0.21088	0.356419
Anxa1	Pdlim5	0.115228	0.827923	0.0132774
Anxa1	Septin7	-0.0636118	0.904711	0.00404646
Anxa1	Spectrin a	-0.228809	0.711234	0.0523535
Anxa1	Synpo	-0.517739	0.37156	0.268054
Anxa1	Tpm3	-0.0532346	0.932252	0.00283392
Anxa1	Myo1b	0.656337	0.156862	0.430778
Anxa1	Myo1d	-0.241941	0.694984	0.0585353
Anxa1	Wdr1	0.161702	0.759561	0.0261476
Anxa1	Dync1h	0.353315	0.49208	0.124831
Anxa1	Dnm1	-0.0004936	0.999372	2.43641e-07
Anxa1	Septin2	-0.144655	0.784532	0.0209249
Anxa1	Septin9	0.213093	0.685198	0.0454088
Anxa1	Tuba1a	0.341002	0.508324	0.116282
Anxa1	Tuba4a	-0.0568875	0.914761	0.00323619
Anxa1	Ywhab	0.514517	0.296328	0.264728
Anxa1	Ywhae	-0.614455	0.194313	0.377555
Anxa1	Ywhah	-0.737812	0.0941022	0.544366
Anxa1	Ywhag	-0.313742	0.544828	0.0984341
Anxa1	Ywhaz	0.381902	0.454996	0.145849
Anxa1	Eno1	-0.0150207	0.977471	0.00022562
Anxa1	Anxa3	0.188594	0.720463	0.0355678
Anxa1	Anxa4	0.0912835	0.863455	0.00833267
Anxa1	Anxa5	0.388492	0.446579	0.150926
Anxa1	Anxa8	0.539012	0.269782	0.290534
Anxa1	ap2a2	-0.655467	0.229802	0.429636
Anxa1	Banf1	0.482503	0.332411	0.232809
Anxa1	Bzw2	0.257212	0.62269	0.066158
Anxa1	Ctnnb1	-0.0187297	0.976154	0.000350801
Anxa1	Cdc42	-0.112256	0.832323	0.0126015
Anxa1	Arcn1	0.288739	0.578928	0.0833702
Anxa1	Copb2	0.0950826	0.87912	0.00904071
Anxa1	Sprr1a	0.159533	0.797742	0.0254506
Anxa1	Caprin1	-0.257709	0.675544	0.066414
Anxa1	Nedd4	0.421776	0.479355	0.177895
Anxa1	Ehd1	-0.297981	0.626291	0.0887924
Anxa1	Eif2s1	0.447223	0.373889	0.200009
Anxa1	Eif3b	0.254466	0.626539	0.0647531
Anxa1	Eif3d	0.717141	0.108698	0.514292
Anxa1	Eif3e	0.0765411	0.885413	0.00585853
Anxa1	Eif3g	0.116932	0.825401	0.0136732
Anxa1	Eif5b	0.37675	0.461613	0.141941
Anxa1	Lgals3	-0.625139	0.184444	0.390798
Anxa1	Gnai2	-0.0470599	0.940104	0.00221463
Anxa1	Hspa5	0.360933	0.48211	0.130273
Anxa1	Hspb1	-0.0525818	0.9212	0.00276485
Anxa1	Hsp90aa1	0.455217	0.36434	0.207222
Anxa1	Hsp90ab1	0.617222	0.191736	0.380963
Anxa1	Itgb4	0.0928678	0.861099	0.00862442
Anxa1	Kprp	-0.712537	0.17682	0.507709
Anxa1	Nme2	-0.00397729	0.994034	1.58189e-05
Anxa1	Tgm1	0.229451	0.661863	0.052648
Anxa1	Niban2	0.144322	0.785021	0.0208287
Anxa1	Gdi2	0.163427	0.757041	0.0267085
Anxa1	Rac1	0.426894	0.398558	0.182238
Anxa1	Septin11	-0.138317	0.793848	0.0191315
Anxa1	Tes	0.358994	0.484642	0.128877
Anxa1	Psmc1	-0.539142	0.269644	0.290674
Anxa1	Psmc2	0.704382	0.118168	0.496155
Anxa1	Psmc5	-0.106798	0.840412	0.0114059
Anxa1	Rps10	0.660383	0.225087	0.436106
Anxa1	Rpsa	0.229753	0.661434	0.0527866
Anxa1	Rpl36	-0.551559	0.256558	0.304218
Anxa1	Pgd	0.301465	0.561501	0.090881
Anxa1	Aacs	0.780328	0.0670837	0.608911
Anxa1	Ahcy	0.0986892	0.852447	0.00973957
Anxa1	Akr1a1	0.121324	0.818907	0.0147195
Anxa1	Dars1	0.58396	0.223628	0.341009
Anxa1	Acly	0.116516	0.826017	0.013576
Anxa1	Comt	0.0966733	0.855442	0.00934572
Anxa1	Csde1	0.710078	0.113898	0.504211
Anxa1	Phdgh	-0.0894972	0.886201	0.00800976
Anxa1	Hspa4	0.562326	0.245418	0.31621
Anxa1	Hspa8	0.781436	0.0664348	0.610642
Anxa1	Fabp5	0.0182863	0.972574	0.000334389
Anxa1	G6pdx	0.116389	0.826205	0.0135464
Anxa1	Qars1	-0.252747	0.628952	0.0638812
Anxa1	Glrx	0.144761	0.81633	0.0209559
Anxa1	Impdh2	0.0824819	0.876558	0.00680326
Anxa1	Idh1	-0.603243	0.204896	0.363902
Anxa1	Ldha	-0.0985911	0.852593	0.0097202
Anxa1	Mvp	0.420845	0.406001	0.17711
Anxa1	Fkbp4	0.207471	0.693258	0.0430444
Anxa1	Ppib	0.665207	0.149367	0.4425
Anxa1	Prdx2	0.0210295	0.973226	0.000442241
Anxa1	Pabpc1	0.0409332	0.938634	0.00167553
Anxa1	Psma5	0.1418	0.788725	0.0201073
Anxa1	Prps1	0.281589	0.646266	0.0792925
Anxa1	Htra1	0.0305706	0.954158	0.000934564
Anxa1	Ppp1cc	-0.0867889	0.889636	0.00753231
Anxa1	Cct2	-0.0886075	0.867437	0.00785129
Anxa1	Cct4	-0.123825	0.815212	0.0153327
Anxa1	Txnl1	0.536349	0.272622	0.28767
Anxa1	Hdlbp	0.746933	0.087961	0.557908
Anxa1	Ybx3	-0.409011	0.494139	0.16729
Anxa1	Zc3hav1	-0.301562	0.621941	0.0909398
Anxa1	Actg	0.527359	0.282293	0.278108
Anxa1	Actn4	0.814311	0.0485192	0.663103
Anxa1	Cnn3	0.591129	0.216586	0.349434
Anxa1	Cotl1	-0.0582612	0.925862	0.00339437
Anxa1	Cltc	0.664528	0.149935	0.441597
Anxa1	Cfl1	0.516029	0.294662	0.266286
Anxa1	Dstn	-0.127052	0.810447	0.0161422
Anxa1	Efhd2	0.753953	0.140976	0.568445
Anxa1	Eef1a1	0.643506	0.167979	0.4141
Anxa1	Eef1d	0.949356	0.00378231	0.901276
Anxa1	Eef1g	0.482146	0.332822	0.232465
Anxa1	Eef2	-0.439049	0.383742	0.192764
Anxa1	Capg	-0.163456	0.757	0.0267178
Anxa1	Msn	0.395065	0.438232	0.156077
Anxa1	Myh10	0.768851	0.0739697	0.591132
Anxa1	Nckap1	0.628143	0.181707	0.394564
Anxa1	Pls3	0.457452	0.361685	0.209263
Anxa1	Plec	0.544849	0.263599	0.29686
Anxa1	Pfn1	-0.241959	0.644144	0.0585441
Anxa1	S100a10	0.0749837	0.887735	0.00562256
Anxa1	S100a6	0.739624	0.0928674	0.547043
Anxa1	Sptbn2	0.905574	0.0343338	0.820064
Anxa1	Rhoa	0.777147	0.0689611	0.603958
Anxa1	Tagln2	-0.362881	0.479572	0.131682
Anxa1	Tpm4	0.416116	0.485898	0.173153
Anxa1	Twf1	0.66574	0.148921	0.44321
Anxa1	Ssrp1	0.42051	0.406414	0.176829
Anxa1	Kif5b	0.965589	0.0017558	0.932362
Anxa1	Mapre1	0.441849	0.456303	0.19523
Anxa1	Ndrg1	0.301446	0.561527	0.0908699
Anxa1	Npm1	0.726753	0.101795	0.52817
Anxa1	Tubb2a	0.102907	0.869206	0.0105899
Anxa1	Tubb4b	0.351748	0.494138	0.123727
Anxa1	Tubb5	0.315254	0.542784	0.0993853
Anxa1	Aimp2	0.380858	0.456335	0.145053
Anxa1	Arf3	-0.386359	0.449297	0.149274
Anxa1	Arf4	0.386958	0.448534	0.149736
Anxa1	Arf5	0.59217	0.215572	0.350665
Anxa1	Ctnnbl1	0.277507	0.651256	0.0770101
Anxa1	Canx1	-0.199061	0.748232	0.0396252
Anxa1	Capn2	0.430263	0.469579	0.185126
Anxa1	Calr	-0.236384	0.652028	0.0558776
Anxa1	Xpo1	0.763974	0.132668	0.583656
Anxa1	Clic4	-0.790114	0.111723	0.62428
Anxa1	Cit	-0.408363	0.494892	0.16676
Anxa1	Copb1	-0.00491457	0.993743	2.4153e-05
Anxa1	Cand1	0.597083	0.287732	0.356508
Anxa1	Dnaja2	0.829622	0.0822304	0.688272
Anxa1	Jup	0.274142	0.599089	0.0751537
Anxa1	Tmpo	-0.36055	0.551084	0.129996
Anxa1	Lmnb1	0.319161	0.537514	0.101864
Anxa1	Matr3	0.354248	0.490856	0.125492
Anxa1	Nes	0.622364	0.186986	0.387337
Anxa1	Lmna	0.507897	0.303663	0.257959
Anxa1	Pdcd6ip	0.724157	0.166527	0.524404
Anxa1	Rack1	-0.2382	0.649458	0.0567392
Anxa1	Atp1a1	0.341221	0.508033	0.116432
Anxa1	Atp1b3	0.49702	0.394291	0.247029
Anxa1	Vapb	-0.498575	0.314104	0.248577
Anxa1	Trip12	-0.137872	0.825013	0.0190087
Anxa1	Gnai3	-0.0257293	0.961415	0.000661996
Anxa1	Gnb1	-0.0467298	0.929956	0.00218367
Anxa1	Gnb2	0.313685	0.544905	0.0983985
Anxa1	Gnl3	0.215675	0.727538	0.0465158
Anxa1	Hsph1 (5 samples)	0.568069	0.317755	0.322703
Anxa1	Memo1	0.0830687	0.894355	0.00690041
Anxa1	Mapk1	0.313105	0.607955	0.098035
Anxa1	Mapk3	0.44367	0.454224	0.196843
Anxa1	Sec61a1	0.638572	0.172339	0.407774
Anxa1	Rab1A	-0.939815	0.0175635	0.883251
Anxa1	Rab6a	0.563059	0.244667	0.317035
Anxa1	Rab10	0.541694	0.345691	0.293432
Anxa1	Slk	-0.0420294	0.946502	0.00176647
Anxa1	Tcp1	0.0361661	0.945774	0.00130799
Anxa1	cct5	0.289275	0.636887	0.0836802
Anxa1	cct3	0.331017	0.52161	0.109572
Anxa1	Mark2	0.0439351	0.944078	0.00193029
Anxa2	Cap1	-0.318707	0.538125	0.101574
Anxa2	Actn1	0.791063	0.0609215	0.625781
Anxa2	Baiap2	0.817211	0.0911962	0.667834
Anxa2	Baiap2l	0.965914	0.00172298	0.93299
Anxa2	Coro1b	0.272137	0.601872	0.0740583
Anxa2	Capzb	0.743302	0.0903834	0.552498
Anxa2	Ezr	0.510009	0.301315	0.260109
Anxa2	Fscn1	0.929848	0.00720938	0.864617
Anxa2	Flnc	0.0979835	0.853495	0.00960076
Anxa2	Gsn	-0.801198	0.0553549	0.641918
Anxa2	Lima1	0.957655	0.00265169	0.917103
Anxa2	Macf1	0.98379	0.00247154	0.967842
Anxa2	Myl6	0.915759	0.0103458	0.838615
Anxa2	Myl12b	0.976649	0.00426827	0.953844
Anxa2	Myh9	0.513764	0.297159	0.263953
Anxa2	Pdlim5	-0.332163	0.520079	0.110333
Anxa2	Septin7	0.650275	0.162074	0.422858
Anxa2	Spectrin a	0.955825	0.0110713	0.913602
Anxa2	Synpo	0.948032	0.0141098	0.898765
Anxa2	Tpm3	0.966928	0.00718402	0.934949
Anxa2	Myo1b	0.486391	0.327947	0.236577
Anxa2	Myo1d	0.449858	0.447175	0.202372
Anxa2	Wdr1	-0.150425	0.776064	0.0226278
Anxa2	Dync1h	-0.660446	0.153371	0.436189
Anxa2	Dnm1	-0.434202	0.465056	0.188531
Anxa2	Septin2	0.874899	0.0224966	0.765448
Anxa2	Septin9	0.926541	0.00789622	0.858477
Anxa2	Tuba1a	0.199424	0.70483	0.0397699
Anxa2	Tuba4a	-0.278594	0.592921	0.0776146
Anxa2	Ywhab	-0.349225	0.497458	0.121958
Anxa2	Ywhae	-0.734918	0.0960891	0.540105
Anxa2	Ywhah	-0.619309	0.189802	0.383544
Anxa2	Ywhag	-0.641708	0.169563	0.411789
Anxa2	Ywhaz	0.702161	0.119852	0.49303
Anxa2	Eno1	0.641069	0.170126	0.41097
Anxa2	Anxa3	0.598964	0.208996	0.358757
Anxa2	Anxa4	-0.199606	0.704568	0.0398424
Anxa2	Anxa5	-0.354882	0.490024	0.125941
Anxa2	Anxa8	0.466928	0.350508	0.218022
Anxa2	ap2a2	-0.765065	0.131773	0.585324
Anxa2	Banf1	0.739205	0.0931523	0.546424
Anxa2	Bzw2	0.575145	0.232409	0.330792
Anxa2	Ctnnb1	0.955622	0.0111472	0.913214
Anxa2	Cdc42	-0.0034962	0.994756	1.22234e-05
Anxa2	Arcn1	-0.0528257	0.920835	0.00279055
Anxa2	Copb2	-0.192702	0.756171	0.0371342
Anxa2	Sprr1a	-0.368108	0.542121	0.135504
Anxa2	Caprin1	0.997013	0.000195834	0.994036
Anxa2	Nedd4	0.19244	0.756499	0.0370332
Anxa2	Ehd1	-0.0735268	0.906467	0.00540619
Anxa2	Eif2s1	0.848423	0.0327219	0.719822
Anxa2	Eif3b	0.940021	0.00528826	0.88364
Anxa2	Eif3d	0.663035	0.151188	0.439615
Anxa2	Eif3e	0.513312	0.297658	0.26349
Anxa2	Eif3g	0.713815	0.111133	0.509532
Anxa2	Eif5b	0.833045	0.0394841	0.693964
Anxa2	Lgals3	0.3514	0.494596	0.123482
Anxa2	Gnai2	-0.243582	0.692956	0.0593323
Anxa2	Hspa5	-0.0831719	0.87553	0.00691756
Anxa2	Hspb1	0.929103	0.0073615	0.863232
Anxa2	Hsp90aa1	-0.413016	0.415703	0.170582
Anxa2	Hsp90ab1	-0.47475	0.341377	0.225387
Anxa2	Itgb4	0.27819	0.59348	0.0773895
Anxa2	Kprp	0.865919	0.0577369	0.749815
Anxa2	Nme2	-0.339966	0.509698	0.115577
Anxa2	Tgm1	0.584931	0.222669	0.342144
Anxa2	Niban2	-0.383644	0.452767	0.147183
Anxa2	Gdi2	-0.216673	0.680077	0.046947
Anxa2	Rac1	-0.355557	0.48914	0.126421
Anxa2	Septin11	0.910073	0.0117667	0.828233
Anxa2	Tes	-0.301061	0.562052	0.090638
Anxa2	Psmc1	-0.374983	0.463889	0.140612
Anxa2	Psmc2	0.441392	0.38091	0.194827
Anxa2	Psmc5	-0.41055	0.418774	0.168551
Anxa2	Rps10	0.141045	0.821013	0.0198938
Anxa2	Rpsa	0.44399	0.377776	0.197127
Anxa2	Rpl36	0.414179	0.414256	0.171544
Anxa2	Pgd	-0.649296	0.162922	0.421586
Anxa2	Aacs	-0.160114	0.761881	0.0256365
Anxa2	Ahcy	-0.379892	0.457575	0.144318
Anxa2	Akr1a1	-0.487026	0.327221	0.237194
Anxa2	Dars1	0.710542	0.113553	0.50487
Anxa2	Acly	-0.252869	0.628781	0.0639429
Anxa2	Comt	-0.312765	0.54615	0.097822
Anxa2	Csde1	0.554137	0.253873	0.307068
Anxa2	Phdgh	0.848062	0.069451	0.719209
Anxa2	Hspa4	-0.270455	0.604209	0.0731459
Anxa2	Hspa8	0.255735	0.624761	0.0654002
Anxa2	Fabp5	-0.346011	0.501697	0.119724
Anxa2	G6pdx	-0.150427	0.776062	0.0226282
Anxa2	Qars1	0.840137	0.0362916	0.70583
Anxa2	Glrx	-0.242793	0.693931	0.0589483
Anxa2	Impdh2	0.108363	0.838092	0.0117425
Anxa2	Idh1	-0.570238	0.237356	0.325171
Anxa2	Ldha	-0.636504	0.17418	0.405138
Anxa2	Mvp	0.477479	0.33821	0.227987
Anxa2	Fkbp4	-0.212062	0.686676	0.0449702
Anxa2	Ppib	0.711801	0.112619	0.506661
Anxa2	Prdx2	-0.429129	0.470882	0.184152
Anxa2	Pabpc1	0.974619	0.000958125	0.949882
Anxa2	Psma5	0.906307	0.0127563	0.821393
Anxa2	Prps1	-0.223466	0.717861	0.0499369
Anxa2	Htra1	0.113478	0.830513	0.0128773
Anxa2	Ppp1cc	0.912126	0.0308543	0.831974
Anxa2	Cct2	0.827204	0.0422081	0.684266
Anxa2	Cct4	-0.623708	0.185753	0.389012
Anxa2	Txnl1	-0.0280721	0.957903	0.000788042
Anxa2	Hdlbp	0.379842	0.457639	0.14428
Anxa2	Ybx3	0.841949	0.0736135	0.708877
Anxa2	Zc3hav1	0.774216	0.124334	0.59941
Anxa2	Actg	0.389212	0.445662	0.151486
Anxa2	Actn4	-0.295828	0.569203	0.0875141
Anxa2	Cnn3	-0.257723	0.621975	0.0664209
Anxa2	Cotl1	0.408457	0.494783	0.166837
Anxa2	Cltc	0.148441	0.778974	0.0220348
Anxa2	Cfl1	0.122743	0.81681	0.0150659
Anxa2	Dstn	-0.654879	0.158109	0.428867
Anxa2	Efhd2	-0.255182	0.678654	0.0651177
Anxa2	Eef1a1	0.421621	0.405043	0.177765
Anxa2	Eef1d	0.41157	0.417503	0.16939
Anxa2	Eef1g	-0.501591	0.310712	0.251594
Anxa2	Eef2	-0.916478	0.0101726	0.839931
Anxa2	Capg	-0.805407	0.0531155	0.64868
Anxa2	Msn	-0.336826	0.513868	0.113452
Anxa2	Myh10	0.244743	0.640216	0.0598989
Anxa2	Nckap1	0.0904992	0.864622	0.0081901
Anxa2	Pls3	-0.128962	0.807629	0.0166312
Anxa2	Plec	0.0362054	0.945716	0.00131083
Anxa2	Pfn1	-0.570794	0.236793	0.325806
Anxa2	S100a10	0.975729	0.000876484	0.952047
Anxa2	S100a6	0.470545	0.346274	0.221413
Anxa2	Sptbn2	-0.119571	0.848121	0.0142972
Anxa2	Rhoa	0.252539	0.629244	0.063776
Anxa2	Tagln2	-0.57911	0.228443	0.335368
Anxa2	Tpm4	-0.692321	0.195139	0.479308
Anxa2	Twf1	0.0998643	0.850701	0.00997288
Anxa2	Ssrp1	0.834082	0.0390094	0.695693
Anxa2	Kif5b	0.41872	0.408627	0.175326
Anxa2	Mapre1	-0.916775	0.0284587	0.840477
Anxa2	Ndrg1	0.412803	0.415967	0.170406
Anxa2	Npm1	0.481028	0.33411	0.231388
Anxa2	Tubb2a	0.542573	0.344751	0.294385
Anxa2	Tubb4b	-0.0666055	0.900239	0.00443629
Anxa2	Tubb5	0.089343	0.866342	0.00798217
Anxa2	Aimp2	0.440542	0.381936	0.194078
Anxa2	Arf3	-0.648288	0.163798	0.420277
Anxa2	Arf4	-0.5597	0.248117	0.313264
Anxa2	Arf5	-0.104083	0.84444	0.0108332
Anxa2	Ctnnbl1	0.924144	0.0247921	0.854042
Anxa2	Canx1	-0.556483	0.329954	0.309673
Anxa2	Capn2	-0.13737	0.825647	0.0188705
Anxa2	Calr	-0.881213	0.0203275	0.776536
Anxa2	Xpo1	0.0750653	0.904514	0.0056348
Anxa2	Clic4	-0.600617	0.284129	0.36074
Anxa2	Cit	-0.033573	0.957262	0.00112715
Anxa2	Copb1	0.0989538	0.874214	0.00979185
Anxa2	Cand1	0.843414	0.0726093	0.711346
Anxa2	Dnaja2	0.908393	0.0328221	0.825178
Anxa2	Jup	0.768806	0.0739974	0.591062
Anxa2	Tmpo	0.990143	0.00117303	0.980383
Anxa2	Lmnb1	0.94901	0.00383363	0.900621
Anxa2	Matr3	0.405179	0.425491	0.16417
Anxa2	Nes	0.263728	0.613579	0.0695526
Anxa2	Lmna	0.692376	0.127393	0.479385
Anxa2	Pdcd6ip	0.157075	0.800832	0.0246724
Anxa2	Rack1	-0.363432	0.478853	0.132083
Anxa2	Atp1a1	-0.696135	0.124472	0.484604
Anxa2	Atp1b3	0.0185394	0.976396	0.00034371
Anxa2	Vapb	0.305518	0.555982	0.0933409
Anxa2	Trip12	0.774867	0.123809	0.600419
Anxa2	Gnai3	0.555424	0.252537	0.308496
Anxa2	Gnb1	0.805062	0.0532975	0.648124
Anxa2	Gnb2	-0.304321	0.55761	0.0926113
Anxa2	Gnl3	0.644328	0.24058	0.415159
Anxa2	Hsph1 (5 samples)	0.690568	0.196751	0.476885
Anxa2	Memo1	-0.41996	0.481452	0.176367
Anxa2	Mapk1	-0.197743	0.749876	0.0391024
Anxa2	Mapk3	-0.209747	0.734913	0.0439937
Anxa2	Sec61a1	0.184011	0.727099	0.0338599
Anxa2	Rab1A	-0.669647	0.216279	0.448427
Anxa2	Rab6a	-0.13063	0.80517	0.0170642
Anxa2	Rab10	0.185424	0.76527	0.0343822
Anxa2	Slk	-0.2244	0.716701	0.0503553
Anxa2	Tcp1	-0.762113	0.0781544	0.580816
Anxa2	cct5	-0.289107	0.637091	0.0835831
Anxa2	cct3	-0.378423	0.459461	0.143204
Anxa2	Mark2	0.32092	0.598519	0.102989
Cap1	Actn1	-0.291208	0.575536	0.084802
Cap1	Baiap2	-0.871456	0.0542443	0.759436
Cap1	Baiap2l	-0.289114	0.578413	0.0835867
Cap1	Coro1b	-0.27533	0.59744	0.0758068
Cap1	Capzb	-0.536505	0.272456	0.287837
Cap1	Ezr	-0.352195	0.493551	0.124041
Cap1	Fscn1	-0.430868	0.393693	0.185647
Cap1	Flnc	-0.313907	0.544605	0.0985377
Cap1	Gsn	0.685088	0.133139	0.469346
Cap1	Lima1	-0.455893	0.363536	0.207839
Cap1	Macf1	-0.641356	0.243479	0.411337
Cap1	Myl6	-0.507313	0.304313	0.257367
Cap1	Myl12b	-0.472859	0.421193	0.223596
Cap1	Myh9	-0.437074	0.386137	0.191033
Cap1	Pdlim5	0.215969	0.681083	0.0466427
Cap1	Septin7	0.391286	0.443024	0.153105
Cap1	Spectrin a	-0.257304	0.676042	0.0662055
Cap1	Synpo	-0.464584	0.4305	0.215839
Cap1	Tpm3	-0.65145	0.233673	0.424387
Cap1	Myo1b	-0.398328	0.434108	0.158665
Cap1	Myo1d	-0.630922	0.253729	0.398063
Cap1	Wdr1	0.977026	0.000785615	0.954581
Cap1	Dync1h	0.227578	0.664527	0.0517915
Cap1	Dnm1	0.960956	0.00920667	0.923437
Cap1	Septin2	-0.258481	0.620914	0.0668123
Cap1	Septin9	-0.0181248	0.972816	0.000328507
Cap1	Tuba1a	-0.18099	0.73148	0.0327572
Cap1	Tuba4a	0.796688	0.0578014	0.634712
Cap1	Ywhab	0.837771	0.0373426	0.70186
Cap1	Ywhae	0.0161058	0.975843	0.000259398
Cap1	Ywhah	0.0489955	0.926565	0.00240056
Cap1	Ywhag	0.644357	0.167231	0.415196
Cap1	Ywhaz	0.332937	0.519047	0.110847
Cap1	Eno1	0.446297	0.375001	0.199181
Cap1	Anxa3	-0.448976	0.371788	0.201579
Cap1	Anxa4	0.986013	0.000292105	0.972221
Cap1	Anxa5	0.88591	0.0187823	0.784836
Cap1	Anxa8	-0.157417	0.765825	0.02478
Cap1	ap2a2	0.234798	0.703816	0.05513
Cap1	Banf1	-0.245847	0.638659	0.0604407
Cap1	Bzw2	-0.570648	0.23694	0.325639
Cap1	Ctnnb1	-0.512377	0.377412	0.26253
Cap1	Cdc42	0.14701	0.781074	0.0216118
Cap1	Arcn1	0.153467	0.771607	0.023552
Cap1	Copb2	0.963521	0.00831768	0.928373
Cap1	Sprr1a	-0.376683	0.531989	0.14189
Cap1	Caprin1	-0.434987	0.464156	0.189214
Cap1	Nedd4	-0.610901	0.273711	0.3732
Cap1	Ehd1	0.515917	0.373546	0.26617
Cap1	Eif2s1	-0.571225	0.236358	0.326297
Cap1	Eif3b	-0.358599	0.485158	0.128593
Cap1	Eif3d	-0.353209	0.492219	0.124756
Cap1	Eif3e	0.336238	0.51465	0.113056
Cap1	Eif3g	-0.388885	0.446078	0.151232
Cap1	Eif5b	-0.274725	0.598279	0.075474
Cap1	Lgals3	0.122489	0.817186	0.0150035
Cap1	Gnai2	0.689605	0.197639	0.475555
Cap1	Hspa5	0.916232	0.0102317	0.839481
Cap1	Hspb1	-0.190367	0.717899	0.0362396
Cap1	Hsp90aa1	0.460475	0.358106	0.212038
Cap1	Hsp90ab1	-0.111424	0.833556	0.0124152
Cap1	Itgb4	0.803079	0.0543488	0.644936
Cap1	Kprp	-0.272765	0.65706	0.0744009
Cap1	Nme2	0.961757	0.00216579	0.924977
Cap1	Tgm1	0.559024	0.248814	0.312508
Cap1	Niban2	0.86337	0.0267263	0.745408
Cap1	Gdi2	-0.0181736	0.972743	0.00033028
Cap1	Rac1	0.657531	0.155845	0.432346
Cap1	Septin11	-0.366492	0.474876	0.134316
Cap1	Tes	0.946816	0.00416756	0.896461
Cap1	Psmc1	-0.173298	0.742655	0.0300323
Cap1	Psmc2	-0.460117	0.35853	0.211707
Cap1	Psmc5	-0.440292	0.382239	0.193857
Cap1	Rps10	-0.358331	0.55372	0.128401
Cap1	Rpsa	0.258907	0.620317	0.0670327
Cap1	Rpl36	-0.164233	0.755865	0.0269726
Cap1	Pgd	0.611577	0.197007	0.374027
Cap1	Aacs	-0.225197	0.667915	0.0507138
Cap1	Ahcy	0.881562	0.0202107	0.777151
Cap1	Akr1a1	0.849276	0.0323643	0.72127
Cap1	Dars1	-0.32553	0.528953	0.10597
Cap1	Acly	-0.0817955	0.87758	0.00669051
Cap1	Comt	0.967088	0.00160696	0.93526
Cap1	Csde1	-0.269698	0.605261	0.0727371
Cap1	Phdgh	-0.359265	0.55261	0.129071
Cap1	Hspa4	-0.196427	0.709148	0.0385837
Cap1	Hspa8	0.254956	0.625852	0.0650026
Cap1	Fabp5	0.948862	0.00385572	0.90034
Cap1	G6pdx	-0.198702	0.70587	0.0394824
Cap1	Qars1	-0.391266	0.44305	0.153089
Cap1	Glrx	0.541192	0.346229	0.292889
Cap1	Impdh2	0.804512	0.0535878	0.64724
Cap1	Idh1	-0.125081	0.813357	0.0156452
Cap1	Ldha	0.885203	0.0190111	0.783585
Cap1	Mvp	0.25606	0.624305	0.0655667
Cap1	Fkbp4	0.28921	0.57828	0.0836423
Cap1	Ppib	-0.380547	0.456734	0.144816
Cap1	Prdx2	0.950179	0.013249	0.90284
Cap1	Pabpc1	-0.351393	0.494604	0.123477
Cap1	Psma5	-0.0180078	0.972991	0.00032428
Cap1	Prps1	0.524301	0.364429	0.274891
Cap1	Htra1	0.880507	0.0205648	0.775292
Cap1	Ppp1cc	-0.147467	0.812922	0.0217465
Cap1	Cct2	-0.120674	0.819868	0.0145622
Cap1	Cct4	0.932984	0.0065863	0.870458
Cap1	Txnl1	0.55108	0.257059	0.303689
Cap1	Hdlbp	-0.488475	0.325565	0.238608
Cap1	Ybx3	-0.36138	0.550098	0.130595
Cap1	Zc3hav1	-0.605838	0.278827	0.367039
Cap1	Actg	-0.134509	0.799453	0.0180927
Cap1	Actn4	0.137749	0.794683	0.0189749
Cap1	Cnn3	0.261738	0.616359	0.0685067
Cap1	Cotl1	-0.471993	0.422166	0.222777
Cap1	Cltc	-0.430236	0.394465	0.185103
Cap1	Cfl1	-0.229667	0.661556	0.0527471
Cap1	Dstn	0.0282102	0.957696	0.000795817
Cap1	Efhd2	0.375857	0.532963	0.141268
Cap1	Eef1a1	-0.136738	0.796172	0.0186972
Cap1	Eef1d	-0.12073	0.819785	0.0145758
Cap1	Eef1g	0.167112	0.751666	0.0279264
Cap1	Eef2	0.132765	0.802023	0.0176265
Cap1	Capg	-0.0122356	0.981647	0.000149711
Cap1	Msn	-0.165177	0.754488	0.0272833
Cap1	Myh10	-0.431762	0.392601	0.186419
Cap1	Nckap1	0.318953	0.537794	0.101731
Cap1	Pls3	0.253053	0.628522	0.0640359
Cap1	Plec	-0.134627	0.799279	0.0181245
Cap1	Pfn1	-0.285104	0.583931	0.0812844
Cap1	S100a10	-0.281755	0.588551	0.079386
Cap1	S100a6	0.188427	0.720705	0.0355047
Cap1	Sptbn2	-0.112034	0.857652	0.0125517
Cap1	Rhoa	-0.169306	0.748468	0.0286644
Cap1	Tagln2	0.513948	0.296956	0.264143
Cap1	Tpm4	0.0271439	0.965444	0.000736791
Cap1	Twf1	-0.403305	0.427843	0.162655
Cap1	Ssrp1	-0.279466	0.591715	0.078101
Cap1	Kif5b	-0.160486	0.761337	0.0257559
Cap1	Mapre1	0.205579	0.740104	0.0422629
Cap1	Ndrg1	-0.325367	0.529172	0.105864
Cap1	Npm1	-0.402756	0.428532	0.162213
Cap1	Tubb2a	-0.350991	0.562458	0.123195
Cap1	Tubb4b	0.768592	0.0741284	0.590734
Cap1	Tubb5	0.458567	0.360365	0.210283
Cap1	Aimp2	0.29908	0.564756	0.089449
Cap1	Arf3	-0.165793	0.753589	0.0274874
Cap1	Arf4	0.825133	0.0431943	0.680844
Cap1	Arf5	-0.260802	0.617666	0.0680178
Cap1	Ctnnbl1	-0.511016	0.3789	0.261138
Cap1	Canx1	0.94459	0.0155263	0.892251
Cap1	Capn2	0.250083	0.684936	0.0625414
Cap1	Calr	0.61151	0.19707	0.373945
Cap1	Xpo1	-0.348609	0.565299	0.121528
Cap1	Clic4	-0.210822	0.733575	0.044446
Cap1	Cit	-0.656214	0.229084	0.430616
Cap1	Copb1	0.546718	0.340324	0.298901
Cap1	Cand1	-0.337504	0.57858	0.113909
Cap1	Dnaja2	-0.449965	0.447054	0.202469
Cap1	Jup	0.191276	0.716585	0.0365866
Cap1	Tmpo	-0.386569	0.520354	0.149436
Cap1	Lmnb1	-0.456751	0.362518	0.208621
Cap1	Matr3	0.253572	0.627794	0.0642987
Cap1	Nes	-0.0804314	0.879613	0.00646921
Cap1	Lmna	-0.386832	0.448694	0.149639
Cap1	Pdcd6ip	-0.359371	0.552484	0.129147
Cap1	Rack1	-0.744949	0.0892809	0.554949
Cap1	Atp1a1	0.483603	0.331146	0.233872
Cap1	Atp1b3	-0.0426907	0.945661	0.00182249
Cap1	Vapb	-0.309664	0.550351	0.0958917
Cap1	Trip12	-0.862	0.0602494	0.743044
Cap1	Gnai3	-0.350986	0.495141	0.123191
Cap1	Gnb1	-0.135186	0.798456	0.0182753
Cap1	Gnb2	0.395294	0.437942	0.156258
Cap1	Gnl3	-0.503686	0.386943	0.2537
Cap1	Hsph1 (5 samples)	0.360044	0.551684	0.129632
Cap1	Memo1	-0.201017	0.745792	0.0404078
Cap1	Mapk1	-0.158129	0.799506	0.0250047
Cap1	Mapk3	0.585745	0.299373	0.343097
Cap1	Sec61a1	-0.195271	0.710816	0.0381309
Cap1	Rab1A	-0.236871	0.701252	0.0561077
Cap1	Rab6a	-0.278007	0.593733	0.0772877
Cap1	Rab10	-0.6195	0.26508	0.38378
Cap1	Slk	-0.647719	0.237284	0.41954
Cap1	Tcp1	0.14539	0.783451	0.0211384
Cap1	cct5	0.154033	0.804657	0.0237263
Cap1	cct3	0.766483	0.0754287	0.587496
Cap1	Mark2	0.575111	0.310398	0.330753
Actn1	Baiap2	0.561528	0.324628	0.315313
Actn1	Baiap2l	0.731485	0.0984704	0.53507
Actn1	Coro1b	-0.0972241	0.854623	0.00945253
Actn1	Capzb	0.596249	0.211614	0.355513
Actn1	Ezr	0.497814	0.314963	0.247818
Actn1	Fscn1	0.797764	0.0572133	0.636428
Actn1	Flnc	0.097448	0.854291	0.00949611
Actn1	Gsn	-0.511548	0.29961	0.261681
Actn1	Lima1	0.667956	0.147075	0.446165
Actn1	Macf1	0.714786	0.174814	0.510919
Actn1	Myl6	0.776839	0.0691447	0.603478
Actn1	Myl12b	0.710113	0.178989	0.504261
Actn1	Myh9	0.112557	0.831877	0.0126692
Actn1	Pdlim5	-0.21123	0.687867	0.0446181
Actn1	Septin7	0.632791	0.177506	0.400424
Actn1	Spectrin a	0.602957	0.28175	0.363557
Actn1	Synpo	0.808371	0.097753	0.653464
Actn1	Tpm3	0.693722	0.193853	0.48125
Actn1	Myo1b	0.080938	0.878858	0.00655096
Actn1	Myo1d	0.85958	0.0618175	0.738878
Actn1	Wdr1	-0.130863	0.804825	0.0171252
Actn1	Dync1h	-0.500673	0.311743	0.250673
Actn1	Dnm1	-0.546074	0.341011	0.298197
Actn1	Septin2	0.861685	0.0273736	0.742501
Actn1	Septin9	0.59568	0.212164	0.354834
Actn1	Tuba1a	-0.235304	0.653558	0.0553679
Actn1	Tuba4a	-0.389236	0.445631	0.151505
Actn1	Ywhab	-0.378915	0.458829	0.143576
Actn1	Ywhae	-0.408221	0.421683	0.166644
Actn1	Ywhah	-0.526916	0.282772	0.277641
Actn1	Ywhag	-0.320891	0.535184	0.102971
Actn1	Ywhaz	0.661359	0.152599	0.437396
Actn1	Eno1	0.576217	0.231334	0.332026
Actn1	Anxa3	0.926012	0.00800872	0.857499
Actn1	Anxa4	-0.258684	0.620629	0.0669174
Actn1	Anxa5	-0.141792	0.788738	0.0201049
Actn1	Anxa8	-0.0642206	0.903802	0.00412428
Actn1	ap2a2	-0.628	0.25662	0.394384
Actn1	Banf1	0.228996	0.66251	0.0524393
Actn1	Bzw2	0.190317	0.717971	0.0362206
Actn1	Ctnnb1	0.809574	0.0968527	0.65541
Actn1	Cdc42	-0.093427	0.860267	0.0087286
Actn1	Arcn1	-0.441073	0.381295	0.194546
Actn1	Copb2	-0.35054	0.562996	0.122878
Actn1	Sprr1a	0.169284	0.785495	0.0286571
Actn1	Caprin1	0.722103	0.168334	0.521433
Actn1	Nedd4	-0.314766	0.605948	0.0990774
Actn1	Ehd1	0.462088	0.433317	0.213526
Actn1	Eif2s1	0.870308	0.0241395	0.757435
Actn1	Eif3b	0.804302	0.0536989	0.646902
Actn1	Eif3d	0.316564	0.541015	0.100213
Actn1	Eif3e	0.480128	0.335148	0.230523
Actn1	Eif3g	0.947457	0.00406856	0.897676
Actn1	Eif5b	0.802339	0.0547434	0.643748
Actn1	Lgals3	0.322521	0.532993	0.10402
Actn1	Gnai2	0.213109	0.73073	0.0454153
Actn1	Hspa5	-0.236001	0.652571	0.0556965
Actn1	Hspb1	0.820046	0.0456616	0.672475
Actn1	Hsp90aa1	0.0509576	0.92363	0.00259668
Actn1	Hsp90ab1	-0.463439	0.35461	0.214775
Actn1	Itgb4	0.170162	0.74722	0.0289552
Actn1	Kprp	0.670026	0.215921	0.448934
Actn1	Nme2	-0.462272	0.355985	0.213695
Actn1	Tgm1	0.535385	0.273654	0.286637
Actn1	Niban2	-0.114454	0.829069	0.0130996
Actn1	Gdi2	0.410881	0.418362	0.168823
Actn1	Rac1	-0.287605	0.580487	0.0827166
Actn1	Septin11	0.794316	0.0591083	0.630937
Actn1	Tes	-0.276388	0.595975	0.0763903
Actn1	Psmc1	0.150494	0.775964	0.0226483
Actn1	Psmc2	0.340132	0.509477	0.11569
Actn1	Psmc5	-0.0105637	0.984155	0.000111591
Actn1	Rps10	-0.365403	0.545325	0.133519
Actn1	Rpsa	0.804936	0.0533637	0.647922
Actn1	Rpl36	0.303678	0.558486	0.0922201
Actn1	Pgd	-0.266649	0.609506	0.0711018
Actn1	Aacs	-0.255644	0.624888	0.0653537
Actn1	Ahcy	-0.197099	0.708179	0.0388482
Actn1	Akr1a1	-0.137756	0.794673	0.0189767
Actn1	Dars1	0.778232	0.0683181	0.605645
Actn1	Acly	-0.0279001	0.958161	0.000778413
Actn1	Comt	-0.427025	0.398396	0.18235
Actn1	Csde1	0.772065	0.0720106	0.596084
Actn1	Phdgh	0.915785	0.0289635	0.838663
Actn1	Hspa4	0.134331	0.799715	0.0180449
Actn1	Hspa8	-0.129082	0.807452	0.0166621
Actn1	Fabp5	-0.431311	0.393152	0.186029
Actn1	G6pdx	-0.138555	0.793497	0.0191976
Actn1	Qars1	0.792296	0.0602313	0.627733
Actn1	Glrx	0.283341	0.644127	0.0802818
Actn1	Impdh2	0.21292	0.685446	0.0453351
Actn1	Idh1	-0.265022	0.611775	0.0702364
Actn1	Ldha	-0.432152	0.392126	0.186755
Actn1	Mvp	0.799438	0.056304	0.639101
Actn1	Fkbp4	-0.180268	0.732527	0.0324965
Actn1	Ppib	0.328548	0.524911	0.107944
Actn1	Prdx2	-0.609942	0.274677	0.37203
Actn1	Pabpc1	0.817469	0.0469355	0.668256
Actn1	Psma5	0.826355	0.042611	0.682862
Actn1	Prps1	-0.250219	0.684768	0.0626094
Actn1	Htra1	0.0427903	0.935854	0.00183101
Actn1	Ppp1cc	0.79397	0.108725	0.630388
Actn1	Cct2	0.886989	0.0184355	0.78675
Actn1	Cct4	-0.511399	0.299775	0.261529
Actn1	Txnl1	0.162434	0.758493	0.0263847
Actn1	Hdlbp	0.123251	0.816059	0.0151909
Actn1	Ybx3	0.964039	0.00814174	0.929372
Actn1	Zc3hav1	0.969213	0.00645452	0.939374
Actn1	Actg	0.793269	0.0596889	0.629276
Actn1	Actn4	-0.11154	0.833384	0.0124411
Actn1	Cnn3	-0.248378	0.635095	0.0616914
Actn1	Cotl1	-0.336266	0.580064	0.113075
Actn1	Cltc	-0.15436	0.770299	0.0238271
Actn1	Cfl1	0.602969	0.205158	0.363571
Actn1	Dstn	-0.154263	0.770441	0.023797
Actn1	Efhd2	-0.0191068	0.975674	0.000365068
Actn1	Eef1a1	-0.059102	0.91145	0.00349305
Actn1	Eef1d	0.26843	0.607026	0.0720545
Actn1	Eef1g	-0.222466	0.671806	0.0494912
Actn1	Eef2	-0.545908	0.262482	0.298016
Actn1	Capg	-0.310442	0.549297	0.0963741
Actn1	Msn	-0.442174	0.379965	0.195518
Actn1	Myh10	0.0183145	0.972531	0.000335421
Actn1	Nckap1	-0.370095	0.470203	0.13697
Actn1	Pls3	-0.466793	0.350666	0.217896
Actn1	Plec	-0.305158	0.556471	0.0931216
Actn1	Pfn1	-0.201624	0.701663	0.0406521
Actn1	S100a10	0.81779	0.0467761	0.66878
Actn1	S100a6	0.609241	0.199206	0.371174
Actn1	Sptbn2	-0.4015	0.502882	0.161202
Actn1	Rhoa	-0.0895489	0.866036	0.00801901
Actn1	Tagln2	-0.864581	0.0262658	0.7475
Actn1	Tpm4	-0.897257	0.0389184	0.80507
Actn1	Twf1	-0.206629	0.694467	0.0426957
Actn1	Ssrp1	0.412398	0.416471	0.170072
Actn1	Kif5b	0.370876	0.469193	0.137549
Actn1	Mapre1	-0.49035	0.401677	0.240443
Actn1	Ndrg1	0.840662	0.0360602	0.706713
Actn1	Npm1	0.202521	0.700372	0.0410147
Actn1	Tubb2a	-0.26321	0.668782	0.0692793
Actn1	Tubb4b	-0.39911	0.433122	0.159289
Actn1	Tubb5	-0.448767	0.372039	0.201391
Actn1	Aimp2	0.466011	0.351584	0.217166
Actn1	Arf3	-0.283595	0.586012	0.0804261
Actn1	Arf4	-0.490311	0.32347	0.240405
Actn1	Arf5	-0.435195	0.38842	0.189394
Actn1	Ctnnbl1	0.548758	0.338151	0.301136
Actn1	Canx1	-0.577943	0.307452	0.334018
Actn1	Capn2	0.904845	0.0347284	0.818744
Actn1	Calr	-0.620737	0.188484	0.385314
Actn1	Xpo1	-0.350912	0.562551	0.12314
Actn1	Clic4	-0.608883	0.275747	0.370738
Actn1	Cit	0.000160834	0.999795	2.58675e-08
Actn1	Copb1	-0.103005	0.869082	0.0106101
Actn1	Cand1	-0.0978247	0.875645	0.00956968
Actn1	Dnaja2	0.427382	0.472892	0.182655
Actn1	Jup	0.403752	0.427281	0.163016
Actn1	Tmpo	0.702812	0.185569	0.493944
Actn1	Lmnb1	0.638043	0.172808	0.407099
Actn1	Matr3	0.0102111	0.984684	0.000104267
Actn1	Nes	-0.249406	0.633648	0.0622033
Actn1	Lmna	0.256066	0.624296	0.0655697
Actn1	Pdcd6ip	-0.302582	0.620703	0.0915557
Actn1	Rack1	-0.306703	0.55437	0.094067
Actn1	Atp1a1	-0.825262	0.0431326	0.681057
Actn1	Atp1b3	-0.588931	0.29609	0.346839
Actn1	Vapb	0.193358	0.713577	0.0373875
Actn1	Trip12	0.815751	0.0922694	0.66545
Actn1	Gnai3	0.909463	0.0119244	0.827123
Actn1	Gnb1	0.919337	0.00949736	0.845181
Actn1	Gnb2	-0.649829	0.162461	0.422278
Actn1	Gnl3	0.030174	0.961587	0.00091047
Actn1	Hsph1 (5 samples)	0.113361	0.855974	0.0128506
Actn1	Memo1	0.748194	0.145817	0.559794
Actn1	Mapk1	0.925228	0.0242668	0.856046
Actn1	Mapk3	-0.596283	0.288549	0.355554
Actn1	Sec61a1	-0.277968	0.593786	0.0772665
Actn1	Rab1A	-0.607999	0.27664	0.369663
Actn1	Rab6a	-0.398311	0.43413	0.158652
Actn1	Rab10	-0.273023	0.656745	0.0745415
Actn1	Slk	-0.17052	0.783943	0.0290772
Actn1	Tcp1	-0.430987	0.393547	0.18575
Actn1	cct5	0.805682	0.0997751	0.649123
Actn1	cct3	-0.475299	0.340739	0.225909
Actn1	Mark2	0.104827	0.866775	0.0109886
Baiap2	Baiap2l	0.728373	0.162838	0.530527
Baiap2	Coro1b	0.237571	0.700386	0.0564398
Baiap2	Capzb	0.674609	0.211601	0.455098
Baiap2	Ezr	0.376895	0.531738	0.14205
Baiap2	Fscn1	0.779833	0.119832	0.60814
Baiap2	Flnc	0.361603	0.549832	0.130757
Baiap2	Gsn	-0.874772	0.0521863	0.765226
Baiap2	Lima1	0.838179	0.0762171	0.702544
Baiap2	Macf1	0.897792	0.0386177	0.806031
Baiap2	Myl6	0.929323	0.0223149	0.863641
Baiap2	Myh9	0.64975	0.235317	0.422175
Baiap2	Pdlim5	-0.330302	0.587224	0.109099
Baiap2	Septin7	0.0775667	0.901338	0.00601659
Baiap2	Spectrin a	0.642283	0.242573	0.412528
Baiap2	Synpo	0.79835	0.105351	0.637363
Baiap2	Tpm3	0.873547	0.0529434	0.763085
Baiap2	Myo1b	0.476208	0.41744	0.226775
Baiap2	Myo1d	0.571214	0.314464	0.326286
Baiap2	Wdr1	-0.826749	0.0842806	0.683513
Baiap2	Dync1h	-0.572542	0.313077	0.327804
Baiap2	Dnm1	-0.810573	0.0961069	0.657029
Baiap2	Septin2	0.651925	0.233214	0.425006
Baiap2	Septin9	0.557944	0.328409	0.311302
Baiap2	Tuba1a	0.197522	0.750153	0.0390147
Baiap2	Tuba4a	-0.636618	0.248119	0.405283
Baiap2	Ywhab	-0.948661	0.013856	0.899957
Baiap2	Ywhae	-0.709404	0.179625	0.503255
Baiap2	Ywhah	-0.940736	0.0171643	0.884984
Baiap2	Ywhag	-0.89123	0.0423529	0.794291
Baiap2	Ywhaz	0.0358873	0.954317	0.0012879
Baiap2	Eno1	0.0428397	0.945471	0.00183524
Baiap2	Anxa3	0.553642	0.332963	0.306519
Baiap2	Anxa4	-0.796077	0.107098	0.633739
Baiap2	Anxa5	-0.979115	0.00361182	0.958666
Baiap2	Anxa8	0.423479	0.477389	0.179335
Baiap2	Banf1	0.62509	0.259508	0.390737
Baiap2	Bzw2	0.816419	0.0917784	0.666539
Baiap2	Cdc42	0.00647931	0.99175	4.19815e-05
Baiap2	Arcn1	-0.074525	0.9052	0.00555398
Baiap2	Caprin1	0.772109	0.126035	0.596153
Baiap2	Nedd4	0.519607	0.369526	0.269992
Baiap2	Ehd1	-0.4394	0.459103	0.193072
Baiap2	Eif2s1	0.821853	0.0878097	0.675442
Baiap2	Eif3b	0.70274	0.185633	0.493844
Baiap2	Eif3d	0.562447	0.32366	0.316347
Baiap2	Eif3e	0.0851742	0.891684	0.00725465
Baiap2	Eif3g	0.632753	0.251922	0.400376
Baiap2	Eif5b	0.868745	0.0559459	0.754717
Baiap2	Lgals3	0.259614	0.6732	0.0673996
Baiap2	Hspa5	-0.781117	0.11881	0.610144
Baiap2	Hspb1	0.652747	0.232421	0.426079
Baiap2	Hsp90aa1	-0.753072	0.141713	0.567118
Baiap2	Hsp90ab1	-0.29479	0.630171	0.0869011
Baiap2	Itgb4	-0.438464	0.460173	0.192251
Baiap2	Kprp	0.68269	0.204044	0.466066
Baiap2	Nme2	-0.798947	0.104894	0.638316
Baiap2	Tgm1	-0.155603	0.802683	0.0242122
Baiap2	Niban2	-0.894724	0.0403506	0.80053
Baiap2	Gdi2	-0.258457	0.674624	0.0668
Baiap2	Rac1	-0.764867	0.131935	0.585021
Baiap2	Septin11	0.793177	0.10934	0.62913
Baiap2	Tes	-0.92702	0.023406	0.859366
Baiap2	Psmc1	-0.0508689	0.93526	0.00258764
Baiap2	Psmc2	0.385822	0.521232	0.148859
Baiap2	Psmc5	0.065765	0.916326	0.00432503
Baiap2	Rps10	0.277018	0.651854	0.0767389
Baiap2	Rpsa	-0.0796118	0.898742	0.00633803
Baiap2	Rpl36	0.498175	0.393015	0.248179
Baiap2	Pgd	-0.893658	0.0409582	0.798624
Baiap2	Aacs	-0.0749682	0.904637	0.00562023
Baiap2	Ahcy	-0.872846	0.0533786	0.76186
Baiap2	Akr1a1	-0.923768	0.0249755	0.853347
Baiap2	Dars1	0.450074	0.44693	0.202567
Baiap2	Acly	-0.089029	0.886795	0.00792616
Baiap2	Comt	-0.821483	0.0880783	0.674834
Baiap2	Csde1	0.306556	0.615883	0.0939767
Baiap2	Hspa4	-0.222568	0.718975	0.0495365
Baiap2	Hspa8	-0.175466	0.777742	0.0307882
Baiap2	Fabp5	-0.804866	0.100391	0.64781
Baiap2	G6pdx	0.101463	0.871036	0.0102946
Baiap2	Qars1	0.736336	0.155934	0.542191
Baiap2	Impdh2	-0.591497	0.293453	0.349868
Baiap2	Idh1	-0.407035	0.496436	0.165677
Baiap2	Ldha	-0.963732	0.00824593	0.92878
Baiap2	Mvp	-0.119617	0.848063	0.0143082
Baiap2	Fkbp4	-0.347453	0.566679	0.120723
Baiap2	Ppib	0.660195	0.225267	0.435858
Baiap2	Pabpc1	0.789842	0.111935	0.62385
Baiap2	Psma5	0.479	0.414317	0.229441
Baiap2	Htra1	-0.558523	0.327798	0.311948
Baiap2	Cct2	0.550189	0.336629	0.302708
Baiap2	Cct4	-0.942543	0.0163897	0.888387
Baiap2	Txnl1	-0.814417	0.0932539	0.663275
Baiap2	Hdlbp	0.437177	0.461647	0.191124
Baiap2	Ybx3	0.61373	0.270863	0.376665
Baiap2	Zc3hav1	0.725702	0.165173	0.526644
Baiap2	Actg	0.0857256	0.890985	0.00734889
Baiap2	Actn4	-0.495956	0.395468	0.245972
Baiap2	Cnn3	-0.510176	0.37982	0.26028
Baiap2	Cltc	0.331718	0.585522	0.110037
Baiap2	Cfl1	-0.000595055	0.999242	3.54091e-07
Baiap2	Dstn	-0.529504	0.358798	0.280374
Baiap2	Efhd2	-0.550104	0.336719	0.302615
Baiap2	Eef1a1	0.362276	0.549034	0.131244
Baiap2	Eef1d	0.226069	0.71463	0.0511074
Baiap2	Eef1g	-0.531502	0.356641	0.282495
Baiap2	Eef2	-0.725823	0.165067	0.526819
Baiap2	Capg	-0.511726	0.378124	0.261863
Baiap2	Msn	-0.0804849	0.897634	0.00647782
Baiap2	Myh10	0.369985	0.539901	0.136889
Baiap2	Nckap1	-0.237825	0.700072	0.0565605
Baiap2	Pls3	-0.264882	0.666728	0.0701626
Baiap2	Plec	0.120239	0.847276	0.0144575
Baiap2	Pfn1	-0.217691	0.725032	0.0473895
Baiap2	S100a10	0.735608	0.156561	0.54112
Baiap2	S100a6	-0.128941	0.836284	0.0166257
Baiap2	Sptbn2	-0.0831434	0.894261	0.00691283
Baiap2	Rhoa	0.135904	0.827496	0.0184698
Baiap2	Tagln2	-0.501773	0.389048	0.251776
Baiap2	Tpm4	-0.309194	0.612688	0.0956007
Baiap2	Twf1	0.239386	0.69814	0.0573058
Baiap2	Ssrp1	0.63416	0.250536	0.402159
Baiap2	Kif5b	0.18788	0.762199	0.0352988
Baiap2	Mapre1	-0.647765	0.23724	0.419599
Baiap2	Ndrg1	0.264339	0.667395	0.0698751
Baiap2	Npm1	0.420446	0.480891	0.176775
Baiap2	Tubb4b	-0.617873	0.266707	0.381767
Baiap2	Tubb5	-0.231996	0.707285	0.0538222
Baiap2	Aimp2	-0.0446862	0.943123	0.00199686
Baiap2	Arf3	-0.397605	0.507428	0.15809
Baiap2	Arf4	-0.970536	0.00604423	0.94194
Baiap2	Arf5	0.07979	0.898516	0.00636644
Baiap2	Calr	-0.859152	0.0620959	0.738143
Baiap2	Xpo1	0.210075	0.734505	0.0441314
Baiap2	Jup	0.271997	0.658002	0.0739822
Baiap2	Tmpo	0.757965	0.137632	0.57451
Baiap2	Lmnb1	0.842932	0.0729388	0.710535
Baiap2	Matr3	0.116569	0.851917	0.0135883
Baiap2	Nes	0.176456	0.7765	0.0311368
Baiap2	Lmna	0.603983	0.280707	0.364796
Baiap2	Pdcd6ip	0.261814	0.670497	0.0685466
Baiap2	Rack1	0.447203	0.450197	0.19999
Baiap2	Atp1a1	-0.719713	0.170443	0.517987
Baiap2	Atp1b3	0.0625518	0.920409	0.00391273
Baiap2	Vapb	0.562446	0.323662	0.316345
Baiap2	Trip12	0.905381	0.0344379	0.819716
Baiap2	Gnai3	0.430641	0.469144	0.185452
Baiap2	Gnb1	0.534751	0.353141	0.285959
Baiap2	Gnb2	-0.408138	0.495153	0.166577
Baiap2	Gnl3	0.669218	0.216684	0.447853
Baiap2	Mapk3	-0.49618	0.39522	0.246194
[truncated: 15,908 more rows]
